# Supplementary material for: Rostro-caudal different energy metabolism leading to differences in degeneration in spinal cord injury
Source: Brain Commun. 2021 Mar 28;3(2):fcab058. doi: 10.1093/braincomms/fcab058 (PMC8066884; doi:10.1093/braincomms/fcab058)
Supplement: fcab058_Supplementary_Data [file fcab058_supplementary_data.zip]

Archive with 4 entries (4 files):
- Data Fig1C,D,H; Fig2E; Fig5B; Fig6B; Fig7B,E.docx
- Data Fig1F,G.xlsx
- Data Fig3,4.xlsx
- Supplementary_figures.pdf
