# Supplementary material for: Rostro-caudal different energy metabolism leading to differences in degeneration in spinal cord injury
Source: Brain Commun. 2021 Mar 28;3(2):fcab058. doi: 10.1093/braincomms/fcab058 (PMC8066884; doi:10.1093/braincomms/fcab058)
Supplement: fcab058_Supplementary_Data [file fcab058_supplementary_data.zip › Data Fig1F,G.xlsx]

## Sheet: Figure 1F,G
sec	Epi	R1	R2	R3	R4	C1	C2	C3	C4	C5
0	0.957618	0.963679	0.970218	0.938586	0.968128	1.07352	0.885542	0.871166	0.815444	0.931781
0.0128167	0.972581	0.956884	0.981547	0.954427	0.904692	1.17002	1.00044	0.965032	0.845707	0.962264
0.0256333	0.90017	0.944107	0.95439	0.92139	0.912499	1.12507	0.963582	0.940386	0.784855	0.943176
0.03845	0.875654	0.92255	1.00228	0.971135	0.921595	1.14177	1.03692	0.930468	0.870036	0.949237
0.0512667	0.971337	0.96594	1.11268	1.1377	0.981404	1.11603	1.11095	0.98785	0.889937	1.03417
0.0640833	0.878423	0.955783	1.05551	1.04122	0.928949	1.23219	1.07293	0.993931	0.896364	1.03396
0.0769	0.928332	0.961258	1.06094	1.00655	0.933872	1.18411	0.995956	0.94487	0.837811	0.958239
0.0897167	0.924622	0.980762	0.925516	0.895426	0.926192	1.1585	1.01034	0.988596	0.858736	0.991222
0.102533	1.08122	0.931825	0.98378	0.873798	0.894943	1.17708	1.04427	1.02976	0.86514	1.03363
0.11535	0.896621	0.897466	0.926297	0.954644	0.895775	1.21354	1.01473	0.890581	0.830728	0.936128
0.128167	0.796902	0.903009	0.999177	0.874817	0.941455	1.21889	1.09536	1.09331	0.913125	1.06196
0.140983	0.797906	0.893422	0.961979	0.8988	0.979378	1.15257	1.05273	0.971947	0.866033	1.04001
0.1538	0.874657	0.888803	0.975331	0.948485	0.946861	1.13248	1.01024	0.924142	0.843711	0.972093
0.166617	0.884855	0.926315	0.977076	0.918863	0.957658	1.17305	1.14668	1.03201	0.866294	1.02089
0.179433	0.899195	0.909177	0.945933	0.907333	0.929927	1.17039	1.10528	0.971711	0.879843	1.01735
0.19225	0.880689	0.886586	0.950351	0.904796	0.947276	1.22713	1.10621	0.955547	0.841869	0.973395
0.205067	0.933148	0.906782	0.953329	0.900878	0.944283	1.19275	1.14711	1.02187	0.889734	1.05351
0.217883	0.851867	0.894443	0.937848	0.891857	0.927265	1.19862	1.03508	1.0026	0.867876	1.02567
0.2307	0.857731	0.909206	0.944818	0.900414	0.919295	1.12392	0.918417	0.885698	0.803115	0.94972
0.243517	0.881974	0.889676	0.90344	0.87669	0.900882	1.21263	1.01931	0.901506	0.821357	0.981774
0.256333	0.532922	0.62524	0.962098	0.757126	0.82387	1.20125	1.15224	1.01657	0.872247	1.06709
0.26915	0.45668	0.530645	0.603536	0.657664	0.812237	1.16055	1.09501	0.98501	0.832339	0.990468
0.281967	0.492985	0.526884	0.700307	0.809392	0.929986	1.15505	1.04632	0.87511	0.83037	0.939502
0.294783	0.766712	0.715545	0.631402	0.655885	0.860081	1.18587	1.06758	0.95555	0.884333	1.01283
0.3076	0.483795	0.541865	0.786812	0.796526	0.903209	1.08401	0.945084	0.918709	0.834884	0.965997
0.320417	0.751415	0.726891	0.710623	0.748823	0.83104	1.10813	1.0172	0.905083	0.774885	0.934489
0.333233	0.956145	0.685485	0.762393	0.781767	0.885645	1.19132	1.112	1.02387	0.906246	1.03306
0.34605	0.962908	0.950815	1.00151	0.927599	0.941385	1.19566	1.13342	0.955674	0.879386	1.02227
0.358867	0.824453	0.785606	0.935218	0.845191	0.735419	1.03388	0.824435	0.774699	0.75169	0.886038
0.371683	0.663275	0.663818	0.98085	0.84996	0.821548	1.1712	1.11596	0.917682	0.852243	0.964487
0.3845	0.668575	0.706183	0.87848	0.785623	0.885328	1.25016	1.12248	1.01371	0.892759	1.05533
0.397317	0.534033	0.521381	0.534728	0.655375	0.87333	1.17781	1.08495	0.960185	0.818389	0.978653
0.410133	1.41861	1.44863	1.57631	1.9173	1.88244	1.16587	1.01533	0.925883	0.798055	0.933621
0.42295	0.752005	0.669976	1.04566	1.27237	1.28772	1.18938	1.10081	0.968392	0.888771	1.00992
0.435767	0.737858	0.737354	0.583656	0.822832	0.907774	1.1359	1.06385	0.945348	0.820072	1.00871
0.448583	0.69814	0.717479	0.63651	0.91855	1.01625	1.13716	1.00456	0.86787	0.777201	0.950872
0.4614	0.671808	0.639667	1.02764	0.766353	0.783566	1.16288	1.10085	0.970386	0.840925	0.985565
0.474217	0.669203	0.733373	0.743602	0.762601	0.792193	1.15639	1.09936	0.990782	0.847263	0.9952
0.487033	0.862516	0.93979	0.822761	1.33711	1.20737	1.18108	1.13858	0.888999	0.816444	0.974325
0.49985	0.882697	1.07161	0.961123	1.25257	1.15391	1.1695	1.14931	1.00087	0.842672	0.96437
0.512667	1.02125	0.815758	0.73847	1.23	1.15577	1.14376	1.12352	0.99184	0.851682	1.03052
0.525483	0.875421	0.72597	0.70298	0.794739	0.916388	1.14266	1.07725	0.964507	0.800119	0.920413
0.5383	0.819302	0.654335	0.647709	0.768193	0.950419	1.17072	1.12995	0.978682	0.841642	0.999883
0.551117	0.798901	0.58735	0.484447	0.862917	1.05786	1.16043	1.08277	0.979066	0.872714	0.977967
0.563933	0.757868	0.664834	0.523944	0.824219	0.974528	1.01019	0.87723	0.81094	0.742259	0.839677
0.57675	0.82985	0.672427	0.623085	0.793226	0.898335	1.12359	1.0584	0.89283	0.789629	0.876407
0.589567	0.807287	0.544447	0.443214	0.763396	0.838798	1.17719	1.18957	1.02584	0.817917	0.99194
0.602383	0.815174	0.676007	0.548829	0.829035	0.91229	1.16506	1.06694	0.958366	0.845966	0.922673
0.6152	1.3832	0.924445	0.77695	0.811982	1.09719	1.13911	1.02554	0.901136	0.815753	0.935272
0.628017	0.972338	0.733231	0.819785	0.916443	0.96859	1.17308	1.16888	1.01919	0.867368	1.02015
0.640833	1.53285	1.19081	1.59004	1.74068	1.35137	1.2565	1.11533	0.934464	0.806104	0.981212
0.65365	1.12497	1.51484	1.24397	1.86398	1.59882	1.1812	1.20272	0.980506	0.842862	0.980288
0.666467	0.873082	0.693348	0.722402	0.919879	0.997069	1.11234	1.03844	0.882669	0.810139	0.927118
0.679283	0.89183	0.790797	0.810744	1.1789	1.00057	1.14033	1.11547	0.96289	0.825634	0.934443
0.6921	0.976975	0.828644	0.874932	0.907426	0.812497	1.09206	0.946203	0.896979	0.762678	0.863124
0.704917	1.05978	0.81653	0.898128	0.889116	0.882303	0.345368	0.293799	0.17854	0.11351	0.0917894
0.717733	1.11978	0.83636	0.762201	0.79114	0.822647	0.225726	0.138469	0.113469	0.109037	0.153619
0.73055	0.937441	0.928188	0.925302	0.928822	0.948936	0.338679	0.308513	0.484336	0.314459	0.23558
0.743367	1.13303	0.881057	0.720373	0.720479	0.846488	1.22842	1.08609	1.36459	0.990029	0.893072
0.756183	1.04097	0.85803	0.841648	0.855831	0.926123	0.925667	0.849148	0.870459	0.741332	0.670004
0.769	0.886756	0.821432	0.889353	0.895117	0.963603	1.06848	1.05619	0.902761	0.779389	0.869362
0.781817	0.670706	0.797217	0.942222	0.899393	0.946291	1.14322	1.09196	0.940161	0.810465	0.96841
0.794633	0.597769	0.658383	0.922057	0.926351	0.97288	1.15703	1.18175	0.986434	0.86452	0.965074
0.80745	0.719532	0.907474	0.946026	0.918146	0.986433	1.12755	1.0807	0.906097	0.847308	0.939001
0.820267	0.883904	0.895742	0.921798	0.897699	0.958922	1.2123	1.1995	0.993047	0.888966	0.992719
0.833083	0.896551	0.887442	0.953357	0.915685	0.959789	1.16419	1.19211	0.978295	0.881336	0.979179
0.8459	0.865333	0.870042	0.951644	0.890597	0.954735	0.985782	1.00237	0.92151	0.844216	0.948316
0.858717	0.781846	0.728763	0.859326	0.843021	0.933539	1.6708	0.72879	0.683778	0.974712	1.1943
0.871533	0.918691	0.890598	0.970421	0.886333	0.972012	0.625391	0.783404	0.987342	0.396848	0.298476
0.88435	0.833247	0.926766	0.806103	0.692633	0.81538	0.379981	0.460309	0.349338	0.358237	0.393874
0.897167	0.610824	0.798179	0.830122	0.777917	0.938269	0.218382	0.19759	0.211873	0.162892	0.161198
0.909983	0.962103	1.06077	1.01395	0.953507	0.838858	0.819498	0.647153	0.675504	0.700663	0.75319
0.9228	0.699051	0.764259	0.896027	0.883221	0.946303	0.689191	0.388665	0.699562	0.503386	0.367056
0.935617	0.806467	0.851864	0.969095	0.85994	0.939566	0.810862	0.312607	0.538605	0.27449	0.227209
0.948433	0.818554	0.927633	0.922241	0.926527	0.95008	0.539564	0.944705	0.983002	0.860058	0.719167
0.96125	0.782343	0.811942	0.92296	0.846373	0.922349	0.409165	0.296043	0.208774	0.218555	0.243058
0.974067	0.906611	0.820543	0.866059	0.882144	0.858656	0.262999	0.250329	0.214642	0.243137	0.264555
0.986883	1.12868	1.05312	1.05153	1.06407	0.965694	0.394688	0.363247	0.345115	0.370099	0.413466
0.9997	0.664693	0.787835	0.88187	0.844397	0.93964	0.780557	0.790502	0.631814	0.706932	0.81629
1.01252	0.926399	1.09415	0.942651	0.910749	1.01764	0.485469	0.372686	0.196312	0.389277	0.447284
1.02533	0.939646	1.0624	0.924266	0.926446	0.984453	0.9752	0.700279	0.50532	0.786194	0.969737
1.03815	0.929543	1.04363	0.945002	0.913841	0.980876	0.71804	0.503967	0.433862	0.579747	0.752479
1.05097	0.971306	1.05146	0.975594	0.958155	1.00166	1.07553	0.563566	0.504078	0.645219	0.818917
1.06378	0.919958	0.923686	0.886055	0.88798	0.969559	1.08121	0.665777	0.715786	0.827606	1.03649
1.0766	0.975347	0.999117	0.955418	0.922318	0.975081	0.556849	0.652517	0.453755	0.551818	0.771402
1.08942	0.883942	0.932531	0.902661	0.884212	0.954804	0.990835	0.943181	0.80084	0.869921	1.05688
1.10223	0.915912	0.97689	0.892311	0.870711	0.963096	1.11057	0.760297	0.394678	0.918108	1.40672
1.11505	0.956091	1.00713	0.876729	0.862429	0.967743	1.47841	1.22688	1.06661	2.07955	2.47826
1.12787	0.94899	1.02179	0.91774	0.897524	1.04123	1.58623	0.791257	1.5327	3.64577	3.30744
1.14068	0.953653	0.976086	0.920229	0.896458	0.996339	0.710012	0.6762	0.686879	1.11452	1.2073
1.1535	0.937525	0.976571	0.925019	0.888926	0.983314	0.828238	0.685925	0.741197	0.886473	0.963312
1.16632	0.926449	1.00861	0.915126	0.907274	0.96469	0.635408	0.413333	0.938068	1.0858	2.50748
1.17913	1.05326	1.02962	0.942969	0.93205	1.02683	0.926157	0.496313	0.352086	0.296066	0.306135
1.19195	0.640705	0.897321	0.948987	0.886012	0.96729	1.0017	1.0539	0.876648	0.767953	0.841612
1.20477	0.675002	0.909573	1.2158	1.06868	1.1348	1.12791	1.11197	0.859349	0.797266	0.933926
1.21758	0.793971	0.96328	0.956179	0.947479	0.925015	1.2115	1.24482	1.26672	0.997429	1.12782
1.2304	0.797166	0.914657	0.920563	0.87424	0.94194	1.26894	1.31642	1.02153	0.877922	0.990698
1.24322	0.798167	0.881873	0.933959	0.870293	0.929932	1.08295	0.559245	0.546702	0.537416	0.705658
1.25603	0.706641	0.870994	0.91635	0.866952	0.946227	0.81865	0.399568	0.489771	0.537168	0.728607
1.26885	0.78067	0.90774	0.921404	0.876508	0.968041	1.24483	1.0555	0.79349	0.815257	0.870958
1.28167	0.768675	0.842701	0.905133	0.86861	0.934081	1.14885	0.996929	0.847067	0.777409	0.914526
1.29448	0.796703	0.911377	0.934021	0.900236	0.947287	1.18672	1.22528	0.902169	0.88611	0.989754
1.3073	0.774909	0.847535	0.891217	0.834543	0.909423	0.894789	0.697824	0.784712	0.607415	0.493299
1.32012	0.755226	0.878575	0.908896	0.892877	0.944505	0.953604	0.662704	0.910948	0.661736	0.554088
1.33293	0.764306	0.887793	0.90103	0.872811	0.9331	0.720046	0.418906	0.39897	0.243972	0.196099
1.34575	0.785703	0.9151	0.923487	0.913719	0.962254	0.668957	0.616942	0.664782	0.645905	0.605206
1.35857	0.765501	0.879305	0.913377	0.849685	0.946163	0.296185	0.199208	0.246189	0.240855	0.277409
1.37138	0.753314	0.880953	0.916343	0.839134	0.957555	1.084	0.52457	0.235412	0.145686	0.111226
1.3842	0.743447	0.856592	0.901172	0.860164	0.923449	0.847208	0.476022	0.399858	0.512553	0.317884
1.39702	0.752644	0.86856	0.901169	0.847182	0.940444	1.05702	0.933861	0.82141	0.879345	0.834766
1.40983	0.741237	0.850609	0.89755	0.863464	0.948919	0.789568	0.918471	0.823663	0.937885	1.03155
1.42265	0.74555	0.860024	0.896839	0.866873	0.94522	0.536601	0.967944	0.939647	1.15306	0.91386
1.43547	0.741654	0.848274	0.884216	0.849421	0.905951	1.0908	0.711377	0.728775	0.188473	0.108636
1.44828	0.734736	0.839172	0.864106	0.856876	0.942342	0.66111	1.12515	1.72846	1.76499	1.51766
1.4611	0.72093	0.855901	0.871699	0.875148	0.929799	0.797526	0.808233	1.20858	1.17574	1.16032
1.47392	0.690327	0.762861	0.896029	0.860839	0.945276	0.808369	0.785914	1.14752	1.16775	1.16899
1.48673	0.74015	0.851331	0.882619	0.859249	0.912356	0.84145	0.802661	1.20684	1.17147	1.14131
1.49955	0.730941	0.813154	0.847252	0.820162	0.898451	0.819222	0.775728	1.15379	1.09903	1.05637
1.51237	0.737103	0.846521	0.868305	0.837372	0.942734	0.810033	0.752606	1.14117	1.12535	1.17087
1.52518	0.743676	0.855731	0.870354	0.85469	0.931166	0.822537	0.754795	1.21146	1.11326	1.17535
1.538	0.751394	0.876519	0.894469	0.840097	0.956468	0.763175	0.742985	1.19253	1.09788	1.17315
1.55082	0.789261	0.874474	0.88263	0.850448	0.923017	0.79738	0.729418	1.12613	1.10382	1.09536
1.56363	0.75613	0.867244	0.881011	0.878888	0.954001	0.839528	0.831624	1.13303	1.16896	1.17246
1.57645	0.727599	0.811152	0.875834	0.830857	0.936906	0.661499	0.687429	1.06433	1.0834	1.04573
1.58927	0.741151	0.850692	0.892087	0.833716	0.942272	0.78126	0.728534	1.14267	1.10592	1.18574
1.60208	0.734983	0.836219	0.853354	0.851857	0.941214	0.718957	0.695295	1.08194	1.09922	1.12259
1.6149	0.731383	0.854392	0.878003	0.844711	0.935593	0.740778	0.689371	1.09429	1.04398	1.13118
1.62772	0.716392	0.808803	0.868937	0.810182	0.90927	0.763791	0.796935	1.12968	1.09057	1.12997
1.64053	0.728097	0.827074	0.870641	0.855724	0.948589	0.796533	0.903389	1.10234	1.03704	1.0596
1.65335	0.753945	0.867125	0.876815	0.86162	0.957824	0.470656	0.805189	1.00729	0.939899	1.02444
1.66617	0.715206	0.825309	0.847504	0.840644	0.938872	1.03306	0.952044	1.40284	1.53281	1.36657
1.67898	0.733555	0.82024	0.845003	0.827736	0.941902	0.686822	0.721222	1.08329	1.0793	1.01869
1.6918	0.740576	0.834711	0.870915	0.838091	0.957477	0.715373	0.724595	1.04515	1.06464	1.00161
1.70462	0.713243	0.801285	0.857005	0.847061	0.920923	0.498126	1.01852	1.30576	1.05218	1.41895
1.71743	0.706644	0.810462	0.844916	0.848536	0.941325	1.23274	0.903187	1.17216	1.42066	1.34763
1.73025	0.684023	0.801649	0.836975	0.822594	0.914899	1.06207	0.751757	1.05094	1.33052	1.14478
1.74307	0.726903	0.827021	0.86651	0.852838	0.951254	1.10348	0.669799	1.02675	1.25043	1.09854
1.75588	0.719489	0.808611	0.851861	0.832663	0.966749	1.15461	0.809903	1.07864	1.38503	1.27234
1.7687	0.708922	0.828547	0.852389	0.821304	0.933788	1.11659	0.678952	1.01992	1.31367	1.12099
1.78152	0.721068	0.805114	0.858605	0.837833	0.948451	1.21955	0.741165	1.10317	1.45666	1.19304
1.79433	0.696322	0.804679	0.827515	0.825214	0.910226	1.13893	0.711525	0.971732	1.29739	1.12891
1.80715	0.738691	0.844362	0.872805	0.855747	0.968059	1.17998	0.735741	1.04971	1.42112	1.20271
1.81997	0.702482	0.79738	0.835933	0.843777	0.947614	1.13168	0.639618	0.953737	1.29695	1.12289
1.83278	0.692347	0.794851	0.835721	0.838824	0.935052	0.974578	0.783131	1.15646	1.52432	1.34269
1.8456	0.735478	0.815268	0.84611	0.842619	0.949283	1.19843	0.702975	1.0374	1.41615	1.26985
1.85842	0.701507	0.779009	0.831124	0.81811	0.936983	1.20894	0.669142	1.06213	1.49273	1.24173
1.87123	0.713271	0.792474	0.832548	0.821427	0.920442	1.24504	0.730236	1.05639	1.57507	1.24632
1.88405	0.687501	0.804021	0.843716	0.833983	0.952149	1.20799	0.682576	1.01596	1.47432	1.16904
1.89687	0.691627	0.789924	0.833076	0.833487	0.917996	1.27176	0.755454	1.09397	1.62917	1.29081
1.90968	0.710374	0.813999	0.833142	0.82528	0.933792	1.18641	0.710227	1.06168	1.46911	1.21151
1.9225	0.6825	0.800411	0.833882	0.834608	0.959015	1.30684	0.756307	1.20208	1.57663	1.40248
1.93532	0.664901	0.740839	0.799899	0.750275	0.823653	1.26041	0.728301	1.09146	1.65137	1.40541
1.94813	0.705429	0.773344	0.7093	0.73065	0.75319	1.24267	0.792331	1.23712	1.79775	1.51802
1.96095	0.676048	0.792542	0.862096	0.858067	0.907772	1.29022	0.77235	1.23728	1.74869	1.44538
1.97377	0.719873	0.811179	0.87862	0.905414	0.956827	1.19865	0.828852	1.27131	1.83866	1.52844
1.98658	0.669058	0.750636	0.691189	0.693998	0.769363	1.30577	0.781421	1.25869	1.81679	1.48511
1.9994	0.731348	0.75917	0.874009	0.864362	0.959508	1.17206	0.773041	1.24209	1.83338	1.52305
2.01222	0.818761	0.908612	0.977116	0.980933	1.06812	1.29232	0.783223	1.27276	1.81716	1.51906
2.02503	0.706585	0.777289	0.884572	0.892107	0.948456	1.29481	0.884916	1.42264	1.9944	1.69826
2.03785	0.713547	0.786056	0.861166	0.890301	0.941435	1.26884	0.778117	1.2829	1.7806	1.50493
2.05067	0.697138	0.766394	0.832303	0.842926	0.943933	1.3761	0.842734	1.30786	2.01893	1.65305
2.06348	0.660588	0.735614	0.830583	0.854774	0.9141	1.26152	0.81175	1.25453	1.83179	1.65783
2.0763	0.699837	0.8017	0.863442	0.871527	0.949515	1.29152	0.881714	1.35153	1.93679	1.66818
2.08912	0.703462	0.769948	0.870036	0.889838	0.954584	1.23425	0.780194	1.22821	1.85008	1.58899
2.10193	0.667497	0.763381	0.829968	0.849239	0.922385	1.18194	0.800358	1.32909	1.80768	1.48176
2.11475	0.699185	0.76659	0.847811	0.871648	0.916744	1.20554	0.794761	1.32985	1.97288	1.59672
2.12757	0.693511	0.781217	0.849865	0.881655	0.918997	1.13343	0.74581	1.26486	1.80182	1.48929
2.14038	0.675349	0.745622	0.83382	0.867898	0.912019	1.14347	0.768966	1.20288	1.78418	1.50652
2.1532	0.685133	0.76577	0.847311	0.858559	0.9155	1.17101	0.791064	1.21304	1.92736	1.61332
2.16602	0.679514	0.758467	0.82857	0.862208	0.917671	1.14047	0.806094	1.28326	1.84245	1.64369
2.17883	0.674513	0.75594	0.817661	0.856864	0.900405	1.05515	0.7256	1.19505	1.67064	1.51464
2.19165	0.694458	0.773675	0.839517	0.84207	0.912422	1.02341	0.74806	1.21907	1.75152	1.47267
2.20447	0.720281	0.755974	0.855999	0.906176	0.939576	1.05694	0.733594	1.16364	1.80678	1.55786
2.21728	0.676881	0.760611	0.836064	0.855273	0.922066	1.1561	0.833333	1.34817	1.93812	1.65192
2.2301	0.685342	0.802007	0.857027	0.886772	0.934591	0.975924	0.736034	1.15025	1.64946	1.46927
2.24292	0.722759	0.760711	0.852027	0.868594	0.919358	1.05943	0.819472	1.29657	1.73835	1.56857
2.25573	0.670821	0.757231	0.826164	0.858384	0.906876	0.941695	0.73428	1.23056	1.78878	1.43237
2.26855	0.703192	0.760146	0.850441	0.865237	0.893201	0.997063	0.718405	1.1551	1.84125	1.51769
2.28137	0.697245	0.791693	0.865108	0.891371	0.941437	0.960917	0.714478	1.14864	1.71789	1.39731
2.29418	0.686673	0.770616	0.848206	0.849533	0.919296	0.934814	0.693635	1.11157	1.60902	1.44833
2.307	0.700122	0.790189	0.851799	0.885882	0.921102	0.953011	0.682178	1.20015	1.75387	1.53889
2.31982	0.675205	0.755676	0.833503	0.859601	0.910657	0.995178	0.695372	1.15117	1.6448	1.43897
2.33263	0.685829	0.756818	0.827872	0.870892	0.901505	0.947245	0.717487	1.11907	1.56362	1.37597
2.34545	0.697055	0.773827	0.841794	0.860702	0.885584	0.960588	0.748234	1.21214	1.75595	1.56987
2.35827	0.694516	0.760286	0.84164	0.857115	0.921342	0.911986	0.685852	1.10036	1.6031	1.44874
2.37108	0.723479	0.805083	0.898976	0.891992	0.932321	0.980504	0.703033	1.07386	1.79148	1.39764
2.3839	0.704036	0.759003	0.831292	0.861754	0.894609	0.860199	0.654389	1.04897	1.58702	1.3444
2.39672	0.683747	0.762068	0.847318	0.872846	0.886948	0.933748	0.722114	1.13224	1.59185	1.45528
2.40953	0.724328	0.770711	0.854181	0.882187	0.905314	0.890668	0.649644	1.13621	1.64116	1.30181
2.42235	0.691082	0.740091	0.832277	0.876067	0.904226	0.91609	0.668664	1.06736	1.54913	1.3894
2.43517	0.697768	0.779353	0.82957	0.893673	0.906131	0.910078	0.641041	1.12842	1.55976	1.33784
2.44798	0.692842	0.764299	0.819463	0.84805	0.887082	0.890496	0.657532	1.07782	1.49898	1.34714
2.4608	0.679168	0.743633	0.803239	0.844382	0.890449	0.88687	0.609907	0.997793	1.46326	1.33621
2.47362	0.702332	0.749142	0.81619	0.862278	0.86521	0.825011	0.61086	0.963561	1.44994	1.24923
2.48643	0.709921	0.771183	0.871027	0.875088	0.898733	0.909692	0.631563	1.03404	1.48441	1.3296
2.49925	0.683207	0.742864	0.839162	0.849964	0.899673	0.820279	0.588289	0.940689	1.3905	1.26723
2.51207	0.704194	0.750067	0.818514	0.854488	0.875796	0.879594	0.657853	1.06701	1.50922	1.2921
2.52488	0.709688	0.773784	0.867856	0.88081	0.908634	0.798528	0.568144	1.04177	1.43128	1.25301
2.5377	0.686601	0.766454	0.833635	0.869222	0.873627	0.848809	0.603309	1.04444	1.54085	1.2285
2.55052	0.689103	0.746323	0.823781	0.847174	0.917231	0.802904	0.571691	0.999049	1.41718	1.23266
2.56333	0.664013	0.748222	0.841508	0.837784	0.901075	0.886636	0.609852	1.04977	1.48411	1.2956
2.57615	0.670142	0.739447	0.818044	0.841002	0.873056	0.823958	0.602809	0.994599	1.48782	1.21108
2.58897	0.653034	0.742122	0.802795	0.830732	0.886344	0.818883	0.571147	0.977355	1.33379	1.24262
2.60178	0.669552	0.728501	0.812561	0.871086	0.90525	0.826229	0.604533	1.00826	1.36877	1.28433
2.6146	0.678178	0.775744	0.844389	0.835194	0.93363	0.763838	0.558583	0.977841	1.3331	1.21901
2.62742	0.670766	0.745462	0.825187	0.827395	0.893966	0.848189	0.611506	1.01554	1.36749	1.20571
2.64023	0.691295	0.757519	0.828174	0.843339	0.896793	0.806747	0.575294	1.00778	1.42314	1.16992
2.65305	0.696041	0.792009	0.860323	0.863094	0.921196	0.798779	0.576126	1.00301	1.39763	1.14892
2.66587	0.692623	0.788057	0.851812	0.878106	0.929297	0.801352	0.581399	1.00377	1.31657	1.19463
2.67868	0.697687	0.772441	0.851357	0.852648	0.915999	0.76484	0.545002	0.995004	1.34231	1.14718
2.6915	0.706632	0.792594	0.830796	0.842269	0.901083	0.853596	0.623467	1.02987	1.33175	1.22263
2.70432	0.676258	0.750929	0.823813	0.852314	0.882137	0.756295	0.55516	0.935442	1.33323	1.18454
2.71713	0.697443	0.759482	0.852706	0.875952	0.923035	0.851003	0.629159	1.03618	1.38713	1.22692
2.72995	0.70792	0.766434	0.817718	0.848318	0.883916	0.880031	0.628801	1.03713	1.31512	1.17399
2.74277	0.69773	0.771828	0.835345	0.85155	0.931469	0.760416	0.554065	1.01636	1.24985	1.16142
2.75558	0.661663	0.740284	0.810342	0.854598	0.884869	0.837575	0.606553	1.02327	1.33213	1.2079
2.7684	0.685005	0.765906	0.848224	0.881012	0.903277	0.781641	0.580877	0.969594	1.258	1.16438
2.78122	0.692379	0.769918	0.843797	0.831092	0.894217	0.790644	0.571406	0.979284	1.19157	1.2023
2.79403	0.656454	0.730481	0.81606	0.825884	0.873675	0.816241	0.589756	0.960055	1.28159	1.2303
2.80685	0.676175	0.767423	0.824332	0.872609	0.899032	0.739388	0.567313	0.930395	1.24494	1.14286
2.81967	0.683006	0.770398	0.836733	0.85977	0.870752	0.802769	0.669458	1.0555	1.32601	1.15564
2.83248	0.666343	0.767017	0.846259	0.848356	0.903234	0.772593	0.664221	1.18103	1.43363	1.3398
2.8453	0.662384	0.746663	0.809356	0.83543	0.873857	0.703113	0.613804	1.02759	1.35352	1.16798
2.85812	0.689142	0.760207	0.85693	0.861418	0.902259	0.743143	0.639311	1.05212	1.30197	1.19668
2.87093	0.674007	0.749586	0.833564	0.839242	0.884047	0.727439	0.624846	1.07023	1.36961	1.28372
2.88375	0.655938	0.737462	0.808978	0.826367	0.878368	0.650877	0.580476	1.02636	1.26463	1.23942
2.89657	0.673423	0.775916	0.82421	0.854647	0.877318	0.764228	0.667455	1.13849	1.39503	1.34738
2.90938	0.67584	0.773629	0.827619	0.83346	0.903661	0.695983	0.59234	1.08961	1.40579	1.35717
2.9222	0.677631	0.785772	0.822117	0.845889	0.8939	0.690711	0.577132	1.06841	1.36453	1.33702
2.93502	0.666588	0.780284	0.81134	0.856825	0.875686	0.748018	0.646171	1.0427	1.31658	1.32449
2.94783	0.675922	0.75843	0.828259	0.838633	0.876133	0.703266	0.616924	1.03648	1.34517	1.31697
2.96065	0.677439	0.755929	0.83336	0.83978	0.884826	0.677976	0.604902	1.07964	1.36987	1.23765
2.97347	0.69468	0.800614	0.841674	0.887206	0.890392	0.684367	0.624551	1.03995	1.34296	1.2963
2.98628	0.672837	0.751914	0.838151	0.861851	0.882519	0.671323	0.615457	1.08629	1.30388	1.31057
2.9991	0.67785	0.761427	0.809364	0.829985	0.899091	0.63464	0.614183	1.08083	1.32061	1.24371
3.01192	0.676105	0.762289	0.814537	0.848227	0.882438	0.607141	0.602489	1.02986	1.20867	1.20495
3.02473	0.669283	0.743517	0.800103	0.808573	0.872658	0.692959	0.666429	1.06973	1.3257	1.28365
3.03755	0.677553	0.735824	0.813341	0.858414	0.879575	0.686643	0.648134	1.15017	1.31429	1.32942
3.05037	0.686326	0.756455	0.822926	0.860461	0.868907	0.690427	0.669202	1.09134	1.30289	1.29023
3.06318	0.661774	0.733724	0.803719	0.824594	0.839968	0.66257	0.65353	1.10326	1.26672	1.27552
3.076	0.671711	0.773922	0.837071	0.842992	0.892903	0.652389	0.676795	1.07135	1.28639	1.24193
3.08882	0.655475	0.745604	0.799535	0.846829	0.870713	0.669717	0.682322	1.1574	1.34909	1.32155
3.10163	0.669695	0.734113	0.806561	0.837857	0.877716	0.66231	0.700124	1.12838	1.27563	1.25718
3.11445	0.667169	0.75949	0.823074	0.871127	0.894668	0.630552	0.70227	1.1393	1.25876	1.20928
3.12727	0.664856	0.747706	0.829071	0.832966	0.890462	0.665207	0.704322	1.15542	1.35947	1.30131
3.14008	0.687781	0.765849	0.828836	0.849705	0.881864	0.625194	0.711199	1.07612	1.2705	1.22941
3.1529	0.657238	0.751727	0.826109	0.8566	0.867034	0.651821	0.725212	1.12734	1.32745	1.3265
3.16572	0.645551	0.726046	0.80657	0.813785	0.870882	0.667765	0.731005	1.1509	1.28226	1.2645
3.17853	0.679035	0.763198	0.838951	0.842684	0.888034	0.642366	0.70636	1.17642	1.25804	1.25857
3.19135	0.660983	0.734402	0.804682	0.83542	0.888469	0.661239	0.720716	1.08906	1.23337	1.19172
3.20417	0.699999	0.770671	0.848849	0.843571	0.868949	0.648917	0.742761	1.15481	1.2653	1.22291
3.21698	0.665834	0.727682	0.804863	0.837681	0.879426	0.662148	0.711997	1.08701	1.2044	1.19444
3.2298	0.667837	0.752086	0.808506	0.848128	0.886752	0.626264	0.700812	1.11847	1.24591	1.15806
3.24262	0.665538	0.77646	0.829066	0.844246	0.889659	0.651066	0.732494	1.11031	1.18711	1.2134
3.25543	0.64372	0.736421	0.809477	0.859256	0.895706	0.586795	0.689536	1.12167	1.19675	1.1647
3.26825	0.67043	0.766298	0.832542	0.84454	0.88251	0.666729	0.734691	1.11629	1.24721	1.17078
3.28107	0.680187	0.766931	0.843642	0.859566	0.898479	0.618157	0.699242	1.10556	1.21003	1.20708
3.29388	0.664468	0.754406	0.818374	0.862293	0.90048	0.674184	0.74648	1.09752	1.23516	1.12741
3.3067	0.685618	0.757673	0.833566	0.865377	0.887376	0.647541	0.765769	1.18966	1.23626	1.22016
3.31952	0.672993	0.759819	0.83333	0.860916	0.895648	0.670163	0.757667	1.15907	1.20693	1.20953
3.33233	0.701428	0.771994	0.821815	0.839327	0.885751	0.621561	0.742206	1.14764	1.21866	1.18633
3.34515	0.640527	0.733843	0.806395	0.835659	0.881616	0.657284	0.744152	1.14791	1.15588	1.15106
3.35797	0.673658	0.785246	0.826601	0.877139	0.896251	0.622644	0.755924	1.09328	1.25005	1.22384
3.37078	0.664194	0.745776	0.802373	0.848645	0.882405	0.670219	0.742054	1.16707	1.27047	1.1893
3.3836	0.680998	0.759589	0.807552	0.87182	0.906641	0.643154	0.761738	1.14829	1.25316	1.2215
3.39642	0.668782	0.777568	0.830604	0.867418	0.897484	0.634232	0.735692	1.08329	1.20718	1.18349
3.40923	0.677556	0.76056	0.796227	0.814176	0.8676	0.629392	0.75626	1.08904	1.18382	1.17114
3.42205	0.672045	0.767895	0.815117	0.872931	0.886792	0.635008	0.743907	1.13991	1.21942	1.17311
3.43487	0.676004	0.752853	0.820776	0.854928	0.873353	0.631722	0.756276	1.14777	1.21762	1.15811
3.44768	0.664629	0.727226	0.821457	0.829252	0.889445	0.640168	0.769514	1.12809	1.16994	1.19462
3.4605	0.66386	0.761055	0.807099	0.870586	0.884256	0.643556	0.824742	1.09954	1.19515	1.17614
3.47332	0.626837	0.715899	0.7904	0.801885	0.83945	0.655861	0.799166	1.17842	1.27352	1.26539
3.48613	0.671821	0.77215	0.82003	0.849098	0.885544	0.629133	0.778676	1.15786	1.25001	1.20144
3.49895	0.651343	0.744755	0.812474	0.827678	0.879035	0.697678	0.797548	1.22439	1.29111	1.26539
3.51177	0.649374	0.734529	0.809862	0.82572	0.878209	0.669264	0.787676	1.1417	1.22868	1.15675
3.52458	0.665427	0.765051	0.837201	0.849263	0.890806	0.68118	0.750736	1.13581	1.26212	1.14832
3.5374	0.642448	0.739862	0.811885	0.823827	0.873528	0.646481	0.749552	1.10301	1.21343	1.23205
3.55022	0.668673	0.737977	0.81182	0.848365	0.8908	0.622952	0.768171	1.12444	1.25408	1.20088
3.56303	0.656441	0.741173	0.806763	0.838496	0.861335	0.655667	0.786012	1.14819	1.2444	1.19293
3.57585	0.675374	0.75126	0.798761	0.829967	0.878386	0.628496	0.723662	1.10018	1.14384	1.1028
3.58867	0.658408	0.762392	0.838697	0.861518	0.883549	0.630399	0.742728	1.10326	1.17239	1.25406
3.60148	0.681729	0.752929	0.814277	0.835902	0.885177	0.635604	0.753209	1.13645	1.21488	1.19505
3.6143	0.677876	0.751345	0.824963	0.851055	0.896465	0.640319	0.761952	1.18343	1.23054	1.16492
3.62712	0.669016	0.739023	0.813683	0.837901	0.865901	0.626732	0.729028	1.15053	1.16246	1.14364
3.63993	0.68162	0.73989	0.823614	0.842192	0.887654	0.650298	0.782889	1.19587	1.23387	1.2739
3.65275	0.658653	0.756181	0.822545	0.822785	0.875312	0.668566	0.78525	1.13358	1.22645	1.17905
3.66557	0.675053	0.774342	0.834626	0.862135	0.887913	0.612789	0.716294	1.07636	1.1288	1.20149
3.67838	0.669698	0.749481	0.806412	0.824692	0.877163	0.64428	0.739231	1.09629	1.16129	1.14974
3.6912	0.666787	0.764013	0.814469	0.861711	0.879857	0.665619	0.771607	1.10653	1.25665	1.21109
3.70402	0.664468	0.740572	0.805459	0.817459	0.859413	0.665257	0.728427	1.14302	1.23259	1.22375
3.71683	0.661136	0.760427	0.825051	0.851776	0.887963	0.609476	0.725362	1.10585	1.17527	1.15637
3.72965	0.676555	0.766122	0.816943	0.864033	0.875453	0.637177	0.737858	1.11406	1.1977	1.15864
3.74247	0.653729	0.717123	0.792897	0.820441	0.871432	0.644221	0.777447	1.07335	1.20736	1.14185
3.75528	0.681293	0.786681	0.839113	0.855476	0.910472	0.621164	0.750772	1.06797	1.15936	1.137
3.7681	0.691961	0.767033	0.822431	0.844523	0.879549	0.662667	0.757543	1.12236	1.18081	1.19243
3.78092	0.664296	0.727137	0.798987	0.826389	0.848604	0.6839	0.802709	1.16786	1.20073	1.19839
3.79373	0.65821	0.731269	0.808219	0.857836	0.881602	0.664159	0.769516	1.0435	1.17064	1.15619
3.80655	0.710152	0.789081	0.840563	0.852487	0.899965	0.620292	0.783061	1.1066	1.22168	1.25305
3.81937	0.667546	0.766616	0.816379	0.854769	0.878029	0.670374	0.758086	1.10706	1.21609	1.13201
3.83218	0.685684	0.77297	0.839299	0.850414	0.902485	0.637725	0.756666	1.17779	1.17854	1.18997
3.845	0.648782	0.727687	0.803466	0.833825	0.853914	0.637158	0.727543	1.12765	1.1609	1.12007
3.85782	0.701148	0.784651	0.830292	0.866228	0.906843	0.622482	0.785885	1.12087	1.20272	1.1579
3.87063	0.651235	0.733502	0.826384	0.8353	0.884018	0.618469	0.737455	1.10432	1.13813	1.21206
3.88345	0.654044	0.75473	0.798692	0.825773	0.873607	0.649143	0.799344	1.12567	1.21484	1.18037
3.89627	0.653136	0.764089	0.829078	0.864269	0.884703	0.62152	0.754937	1.15314	1.13029	1.12152
3.90908	0.651913	0.751756	0.81164	0.817474	0.8622	0.619098	0.738459	1.10725	1.17258	1.14374
3.9219	0.673508	0.765118	0.818773	0.861826	0.875352	0.639868	0.747894	1.14648	1.25145	1.23048
3.93472	0.645163	0.714121	0.78101	0.815547	0.875966	0.645041	0.793466	1.11561	1.20628	1.17371
3.94753	0.664042	0.772439	0.816352	0.852272	0.870284	0.650848	0.762769	1.15862	1.17486	1.18315
3.96035	0.648162	0.744001	0.829472	0.863396	0.886427	0.618996	0.734732	1.07501	1.16298	1.12946
3.97317	0.68755	0.765951	0.801793	0.822827	0.86591	0.623077	0.735159	1.07058	1.10181	1.15529
3.98598	0.661124	0.739756	0.814939	0.834325	0.87603	0.599133	0.769746	1.10667	1.17299	1.18535
3.9988	0.665992	0.763419	0.806655	0.827359	0.867793	0.634986	0.761703	1.0964	1.17166	1.14881
4.01162	0.67023	0.769672	0.816787	0.866563	0.898242	0.620028	0.735307	1.12465	1.18211	1.15368
4.02443	0.666353	0.769079	0.826082	0.835949	0.893368	0.634308	0.775062	1.1456	1.23801	1.18151
4.03725	0.665425	0.741268	0.816139	0.84095	0.863205	0.609419	0.742916	1.0664	1.13314	1.10036
4.05007	0.661369	0.73633	0.812455	0.84943	0.882762	0.60408	0.756603	1.11001	1.18672	1.12642
4.06288	0.663718	0.752175	0.813655	0.836427	0.884314	0.62991	0.788215	1.11749	1.18039	1.15272
4.0757	0.680279	0.775952	0.822101	0.888156	0.899613	0.623669	0.777547	1.0638	1.18717	1.12728
4.08852	0.668251	0.76222	0.824753	0.851422	0.890583	0.642665	0.802854	1.11408	1.21063	1.14137
4.10133	0.685526	0.757091	0.817338	0.839525	0.893769	0.623408	0.755461	1.12399	1.21604	1.21769
4.11415	0.677318	0.768645	0.811784	0.854316	0.880522	0.650781	0.764609	1.10194	1.18334	1.13973
4.12697	0.6445	0.740538	0.816752	0.851952	0.894328	0.619716	0.753651	1.08848	1.13401	1.15388
4.13978	0.668769	0.765177	0.811082	0.855246	0.864717	0.606018	0.754759	1.07238	1.15965	1.1039
4.1526	0.655417	0.733616	0.80592	0.820731	0.876411	0.600111	0.760008	1.07452	1.13611	1.06817
4.16542	0.678898	0.7763	0.800694	0.869924	0.889941	0.608701	0.763194	1.13816	1.13142	1.14499
4.17823	0.651268	0.731553	0.821914	0.85935	0.881976	0.633371	0.823422	1.08604	1.15351	1.23289
4.19105	0.680291	0.779753	0.81693	0.832017	0.8893	0.60431	0.721306	1.07977	1.12168	1.1487
4.20387	0.651647	0.739206	0.802845	0.862353	0.874015	0.632646	0.794224	1.13388	1.23457	1.14524
4.21668	0.675677	0.730021	0.805433	0.812063	0.857146	0.669609	0.813863	1.11391	1.13275	1.06066
4.2295	0.65456	0.771259	0.81979	0.853339	0.881776	0.660936	0.80193	1.11886	1.16583	1.11775
4.24232	0.689968	0.77317	0.854775	0.867784	0.909584	0.602173	0.733563	1.04733	1.09643	1.14192
4.25513	0.665141	0.743893	0.802398	0.821693	0.878704	0.629238	0.801846	1.1104	1.12593	1.11483
4.26795	0.694265	0.788377	0.825177	0.874429	0.896198	0.610604	0.725488	1.10465	1.17012	1.16198
4.28077	0.662748	0.746952	0.847104	0.83695	0.896164	0.619048	0.747277	1.11078	1.1483	1.10195
4.29358	0.678241	0.775892	0.83113	0.870302	0.900001	0.61988	0.747606	1.07984	1.1329	1.09366
4.3064	0.662532	0.725495	0.822928	0.844636	0.859227	0.623571	0.799212	1.08912	1.13603	1.15354
4.31922	0.652632	0.741591	0.809611	0.837342	0.851705	0.610417	0.807481	1.11022	1.18516	1.12363
4.33203	0.681487	0.773789	0.842775	0.867102	0.870974	0.608153	0.753301	1.10332	1.20351	1.09072
4.34485	0.642597	0.722193	0.765459	0.81187	0.848769	0.589454	0.749855	0.992543	1.07397	1.06686
4.35767	0.670363	0.773886	0.827794	0.856994	0.887542	0.627052	0.765982	1.1	1.16245	1.12539
4.37048	0.684379	0.767194	0.805989	0.840654	0.892984	0.654843	0.808434	1.09699	1.13989	1.14591
4.3833	0.681424	0.764471	0.844414	0.853418	0.898812	0.602739	0.782003	1.0904	1.13857	1.08695
4.39612	0.657606	0.750521	0.812526	0.82971	0.864651	0.59226	0.774089	1.09709	1.08306	1.16631
4.40893	0.659924	0.752877	0.832789	0.841839	0.873866	0.606484	0.784459	1.06439	1.15318	1.15336
4.42175	0.678941	0.766597	0.817011	0.862571	0.891127	0.629429	0.759169	1.06876	1.13384	1.10347
4.43457	0.677162	0.747321	0.815484	0.822441	0.866954	0.675807	0.820405	1.08919	1.15241	1.10713
4.44738	0.671335	0.788663	0.823092	0.901138	0.910002	0.613993	0.763134	1.09042	1.1624	1.11677
4.4602	0.675439	0.76866	0.829374	0.854277	0.883618	0.632792	0.816776	1.11965	1.17417	1.15582
4.47302	0.669869	0.734252	0.830524	0.828357	0.868925	0.62831	0.782934	1.08417	1.13285	1.0985
4.48583	0.673894	0.767391	0.802543	0.846719	0.87069	0.596078	0.762484	1.03573	1.14188	1.11219
4.49865	0.657049	0.74997	0.830209	0.824108	0.876045	0.604948	0.757719	1.06949	1.10897	1.03587
4.51147	0.679914	0.766591	0.8183	0.873953	0.89504	0.598006	0.763248	1.08073	1.15599	1.08869
4.52428	0.651976	0.726112	0.828265	0.829366	0.908373	0.582067	0.764695	1.06153	1.10145	1.0534
4.5371	0.672261	0.754862	0.831694	0.837417	0.890867	0.627236	0.792827	1.10811	1.14356	1.08341
4.54992	0.65623	0.745038	0.804902	0.855328	0.872619	0.633053	0.795374	1.0928	1.12678	1.1668
4.56273	0.670434	0.760283	0.808121	0.823402	0.878544	0.579504	0.727511	1.02455	1.11314	1.07228
4.57555	0.669674	0.788896	0.831221	0.862429	0.913299	0.621007	0.797191	1.13918	1.14676	1.18572
4.58837	0.672598	0.772999	0.832808	0.842001	0.898426	0.6524	0.818602	1.08748	1.13	1.13665
4.60118	0.658599	0.747522	0.830219	0.868133	0.894461	0.619357	0.795093	1.06386	1.13254	1.10733
4.614	0.669202	0.748883	0.797214	0.827209	0.908863	0.634717	0.824801	1.07962	1.15353	1.10424
4.62682	0.662527	0.743988	0.83042	0.852456	0.898966	0.588052	0.751899	1.11304	1.09783	1.09101
4.63963	0.662591	0.769889	0.827908	0.85799	0.903506	0.628806	0.796187	1.09802	1.09733	1.10935
4.65245	0.660626	0.74983	0.802949	0.817329	0.863061	0.629488	0.807926	1.07996	1.18139	1.10057
4.66527	0.668859	0.781427	0.825008	0.861996	0.898137	0.597095	0.780258	1.0584	1.12375	1.10052
4.67808	0.688761	0.730006	0.832264	0.832176	0.89688	0.618894	0.76881	1.04728	1.14457	1.11089
4.6909	0.674455	0.727618	0.796598	0.817757	0.890232	0.610235	0.782202	1.11844	1.14143	1.11155
4.70372	0.672119	0.758893	0.84435	0.84153	0.902883	0.635705	0.805026	1.06552	1.12273	1.0625
4.71653	0.683223	0.733873	0.802164	0.829692	0.903275	0.597765	0.763995	1.10778	1.10818	1.08647
4.72935	0.680529	0.756179	0.818489	0.86336	0.928763	0.637902	0.792785	1.08801	1.10194	1.07547
4.74217	0.672365	0.720665	0.79387	0.833637	0.912322	0.641119	0.793912	1.08402	1.12828	1.1105
4.75498	0.691545	0.730209	0.817562	0.821368	0.900032	0.687693	0.832012	1.09765	1.18358	1.13353
4.7678	0.681249	0.75363	0.813536	0.841951	0.904397	0.608222	0.773441	1.07123	1.0841	1.0672
4.78062	0.671205	0.723462	0.786537	0.808009	0.892186	0.628678	0.786856	1.10214	1.1316	1.15283
4.79343	0.654373	0.724101	0.802286	0.814673	0.896213	0.618337	0.783919	1.18593	1.14682	1.13076
4.80625	0.708565	0.736668	0.797865	0.845216	0.927876	0.660571	0.817174	1.1514	1.15822	1.13208
4.81907	0.653136	0.715643	0.797875	0.805064	0.88989	0.626775	0.808185	1.04283	1.07452	1.12459
4.83188	0.66756	0.726384	0.806206	0.82835	0.863903	0.631733	0.806646	1.08666	1.11692	1.10572
4.8447	0.654238	0.71181	0.813991	0.816471	0.8926	0.620543	0.788367	1.0816	1.09001	1.09016
4.85752	0.685116	0.70697	0.801758	0.817615	0.882537	0.643019	0.790168	1.07143	1.08093	1.12919
4.87033	0.662447	0.725086	0.810699	0.844264	0.900834	0.610771	0.776726	1.0911	1.08751	1.05631
4.88315	0.694048	0.740481	0.825311	0.850005	0.90408	0.613093	0.777693	1.0827	1.10957	1.07198
4.89597	0.671886	0.743481	0.839626	0.843497	0.913982	0.622745	0.79795	1.08796	1.19476	1.08396
4.90878	0.679772	0.742701	0.820731	0.845236	0.904066	0.671732	0.820861	1.11552	1.19801	1.08874
4.9216	0.677321	0.732369	0.807723	0.81912	0.887361	0.605511	0.77344	1.08589	1.12066	1.11901
4.93442	0.688931	0.75181	0.810576	0.85073	0.900934	0.618152	0.763898	1.04523	1.08659	1.14254
4.94723	0.688772	0.715996	0.806396	0.820267	0.889342	0.622199	0.752429	1.08775	1.10895	1.11763
4.96005	0.687614	0.739848	0.829121	0.848741	0.900154	0.657269	0.805351	1.09024	1.16778	1.14935
4.97287	0.679269	0.72339	0.815483	0.841933	0.885248	0.614949	0.783309	1.06173	1.1215	1.11754
4.98568	0.665294	0.736839	0.816527	0.846974	0.899138	0.612577	0.775439	1.0964	1.09982	1.09048
4.9985	0.662274	0.710546	0.79482	0.818165	0.886948	0.621341	0.781285	1.08612	1.13327	1.1839
5.01132	0.699258	0.732571	0.812048	0.830318	0.886201	0.610729	0.760163	1.07537	1.08199	1.12124
5.02413	0.654813	0.724793	0.817704	0.825236	0.899132	0.631008	0.789617	1.11589	1.09167	1.07789
5.03695	0.709467	0.683784	0.831779	0.790737	0.908908	0.62211	0.827179	1.08176	1.17026	1.13509
5.04977	0.662503	0.728159	0.844412	0.83484	0.897695	0.632229	0.750209	1.0112	1.11721	1.08541
5.06258	0.670049	0.715402	0.801592	0.811638	0.882804	0.623537	0.812154	1.10332	1.13115	1.152
5.0754	0.643449	0.710635	0.805173	0.820162	0.885394	0.652714	0.822375	1.08361	1.11322	1.12158
5.08822	0.727088	0.779983	0.82567	0.873294	0.903834	0.655909	0.825825	1.09699	1.11628	1.13253
5.10103	0.663017	0.694627	0.806825	0.818823	0.889674	0.610392	0.80876	1.0244	1.10934	1.0693
5.11385	0.660681	0.731809	0.813093	0.796685	0.876427	0.626101	0.82619	1.11143	1.15063	1.09193
5.12667	0.66451	0.71908	0.812277	0.833179	0.872217	0.623833	0.784221	1.01635	1.05686	1.06398
5.13948	0.685623	0.755972	0.828517	0.844028	0.899814	0.587533	0.798339	1.07157	1.11225	1.10223
5.1523	0.662051	0.704033	0.80931	0.806607	0.8804	0.628944	0.809492	1.04773	1.13857	1.0829
5.16512	0.678717	0.73563	0.82459	0.821829	0.908255	0.573097	0.744761	1.03295	1.08719	1.05966
5.17793	0.671514	0.744745	0.821265	0.843816	0.898744	0.625487	0.775357	1.00557	1.10392	1.04855
5.19075	0.695619	0.721428	0.822327	0.806866	0.890399	0.59909	0.837512	1.04792	1.1182	1.06885
5.20357	0.696503	0.736528	0.835218	0.841947	0.945717	0.630034	0.763758	1.03436	1.08892	1.02963
5.21638	0.682334	0.735587	0.812088	0.812856	0.883601	0.620965	0.783741	1.05551	1.08661	1.05906
5.2292	0.683058	0.769182	0.836764	0.87574	0.91233	0.608983	0.780147	1.03763	1.07536	1.04388
5.24202	0.674486	0.72344	0.822187	0.804288	0.879431	0.594017	0.794633	1.06031	1.11467	1.1219
5.25483	0.673638	0.721806	0.823804	0.830228	0.902002	0.620004	0.772209	1.05043	1.11189	1.07896
5.26765	0.679429	0.739677	0.838092	0.829205	0.922134	0.619335	0.832715	1.06767	1.15208	1.09317
5.28047	0.654686	0.727428	0.810846	0.850877	0.897764	0.611432	0.816155	1.0684	1.11401	1.08673
5.29328	0.676448	0.732903	0.819205	0.806822	0.91396	0.620081	0.828916	1.08129	1.10468	1.13184
5.3061	0.69488	0.746563	0.829472	0.82659	0.919151	0.607411	0.773246	1.01815	1.07413	1.06962
5.31892	0.686187	0.727304	0.82807	0.84097	0.886268	0.60044	0.788342	1.08201	1.08058	1.09259
5.33173	0.651793	0.71687	0.804907	0.777227	0.857317	0.577182	0.773205	1.01655	1.08482	1.02455
5.34455	0.679553	0.747546	0.816074	0.851484	0.887183	0.624806	0.766241	1.06041	1.14672	1.10877
5.35737	0.686566	0.729571	0.831112	0.823603	0.889562	0.581426	0.743307	1.02796	1.0693	0.992498
5.37018	0.676548	0.731494	0.828683	0.820814	0.905412	0.637242	0.838894	1.05928	1.13866	1.0822
5.383	0.692254	0.740902	0.829825	0.793934	0.881374	0.623184	0.780244	1.06965	1.09547	1.06825
5.39582	0.672606	0.73257	0.834627	0.831484	0.889193	0.610402	0.806079	1.0769	1.09555	1.05498
5.40863	0.6598	0.720945	0.803839	0.815638	0.864159	0.613468	0.794371	1.07748	1.07359	1.10987
5.42145	0.672728	0.738706	0.827145	0.82812	0.922629	0.625646	0.786524	1.11077	1.15364	1.09085
5.43427	0.695403	0.746139	0.831785	0.839467	0.905191	0.615534	0.8056	1.05451	1.07786	1.072
5.44708	0.635089	0.688393	0.803147	0.796776	0.888948	0.628182	0.761109	1.07096	1.06229	1.09098
5.4599	0.663623	0.7207	0.808162	0.794506	0.893468	0.623966	0.835414	1.09382	1.12937	1.07376
5.47272	0.679909	0.751768	0.827152	0.823341	0.908927	0.603249	0.787722	1.05671	1.05471	0.990493
5.48553	0.67286	0.734623	0.807063	0.803386	0.90007	0.642007	0.833639	1.09294	1.17695	1.14157
5.49835	0.700998	0.748544	0.832325	0.81394	0.892714	0.611981	0.802165	1.07764	1.14468	1.0756
5.51117	0.680161	0.73733	0.834442	0.831608	0.895997	0.634055	0.809513	1.01045	1.07985	1.00615
5.52398	0.69933	0.75033	0.831149	0.818185	0.906688	0.649386	0.839564	1.14653	1.1418	1.12882
5.5368	0.68519	0.747878	0.849964	0.849881	0.908725	0.686952	0.86671	1.09246	1.01835	1.0308
5.54962	0.705906	0.740116	0.831487	0.824668	0.914627	0.648592	0.791564	1.07668	1.15345	1.07053
5.56243	0.666142	0.734308	0.848284	0.79893	0.904705	0.620765	0.834951	1.11229	1.14357	1.11984
5.57525	0.688357	0.755935	0.834523	0.815211	0.897625	0.655986	0.813521	1.08248	1.12096	1.08014
5.58807	0.671874	0.724202	0.82699	0.801712	0.88622	0.645628	0.812786	1.06316	1.10955	1.08222
5.60088	0.692095	0.760279	0.848708	0.830482	0.893867	0.641164	0.851126	1.12165	1.09875	1.06683
5.6137	0.66459	0.746199	0.836398	0.808829	0.89291	0.605693	0.760409	1.06741	1.08833	0.989956
5.62652	0.686726	0.746902	0.861077	0.842722	0.900659	0.649394	0.801528	1.12912	1.10907	1.06349
5.63933	0.679964	0.754342	0.837252	0.826205	0.916931	0.663675	0.799441	1.05227	1.08368	1.068
5.65215	0.653412	0.71149	0.816662	0.79492	0.884426	0.633887	0.809992	1.10651	1.15093	1.12471
5.66497	0.674432	0.745735	0.817482	0.805952	0.905718	0.651369	0.791767	1.07583	1.08886	1.0828
5.67778	0.684951	0.737766	0.831052	0.827317	0.900501	0.664835	0.813222	1.02853	1.09272	1.07076
5.6906	0.687972	0.746151	0.838259	0.831741	0.909321	0.649037	0.82498	1.09906	1.1248	1.1161
5.70342	0.658127	0.730197	0.822769	0.801142	0.891403	0.618903	0.801828	1.00716	1.06349	1.05715
5.71623	0.671832	0.731265	0.812516	0.798479	0.887958	0.659005	0.848417	1.15518	1.15758	1.07659
5.72905	0.677052	0.742474	0.834471	0.834506	0.927158	0.633793	0.804116	1.07623	1.10792	1.07907
5.74187	0.666999	0.729809	0.816231	0.798274	0.88064	0.623734	0.863501	1.10102	1.12841	1.07767
5.75468	0.675742	0.761535	0.826728	0.813468	0.924548	0.641082	0.832484	1.07525	1.17068	1.07321
5.7675	0.686571	0.71876	0.82077	0.810923	0.855515	0.672085	0.820292	1.08854	1.142	1.04531
5.78032	0.684365	0.729103	0.807563	0.798227	0.876999	0.628171	0.819791	1.07377	1.13704	1.04066
5.79313	0.671104	0.72702	0.832493	0.806849	0.884461	0.667423	0.812784	1.05985	1.08154	1.05471
5.80595	0.67629	0.7341	0.853554	0.827244	0.921798	0.650771	0.784213	1.02954	1.06836	0.977712
5.81877	0.65155	0.725972	0.818432	0.803064	0.895877	0.657499	0.841514	1.06553	1.09076	1.10642
5.83158	0.682668	0.748508	0.83135	0.834025	0.917803	0.680061	0.860334	1.12575	1.10785	1.10794
5.8444	0.654037	0.748749	0.813675	0.796831	0.874114	0.665011	0.805602	1.0637	1.08539	1.0645
5.85722	0.659307	0.734745	0.81505	0.816418	0.878882	0.643858	0.804193	1.07125	1.08087	1.08085
5.87003	0.668995	0.748871	0.837577	0.824854	0.89186	0.664532	0.798611	1.05538	1.11347	1.07052
5.88285	0.665027	0.74051	0.816352	0.800607	0.874594	0.660651	0.825001	1.07299	1.11273	1.12952
5.89567	0.678625	0.747627	0.848893	0.819122	0.907581	0.630043	0.78997	1.05592	1.06847	1.04053
5.90848	0.681917	0.754119	0.831733	0.82623	0.884288	0.639129	0.835158	1.0796	1.08391	1.0286
5.9213	0.641377	0.724319	0.821843	0.811839	0.877053	0.675429	0.824164	1.04566	1.07205	1.08369
5.93412	0.65104	0.7476	0.824998	0.798345	0.883378	0.655615	0.804537	1.08168	1.13256	1.0833
5.94693	0.682989	0.738944	0.820688	0.810965	0.884532	0.697221	0.840102	1.15494	1.11106	1.0843
5.95975	0.668028	0.742735	0.830582	0.809011	0.905164	0.681287	0.800408	1.04013	1.12468	1.0715
5.97257	0.654156	0.716634	0.800522	0.783865	0.879009	0.634159	0.804198	1.072	1.06243	1.05847
5.98538	0.693716	0.758864	0.85457	0.82262	0.912419	0.675039	0.797843	1.08393	1.09053	1.09669
5.9982	0.647928	0.73221	0.81152	0.805082	0.856901	0.69825	0.844074	1.09017	1.06457	1.07677
6.01102	0.684986	0.753555	0.830593	0.820183	0.903277	0.64259	0.823142	1.07618	1.08041	1.04623
6.02383	0.67518	0.75121	0.829692	0.830639	0.908266	0.625639	0.830194	1.10965	1.12894	1.10382
6.03665	0.667617	0.736649	0.804759	0.809035	0.874033	0.667525	0.845872	1.07128	1.09729	1.11331
6.04947	0.667345	0.737284	0.81042	0.800831	0.880122	0.693199	0.885248	1.10887	1.1221	1.14534
6.06228	0.665046	0.732603	0.808618	0.797216	0.877491	0.654084	0.81536	1.11877	1.10654	1.09356
6.0751	0.657521	0.736065	0.827814	0.812878	0.912985	0.671995	0.82551	1.11008	1.0584	1.04653
6.08792	0.673936	0.736122	0.83617	0.8075	0.896002	0.668854	0.828683	1.04992	1.09518	1.03956
6.10073	0.67032	0.727242	0.818372	0.80312	0.900241	0.619344	0.801848	1.03769	1.08763	1.06042
6.11355	0.674701	0.756224	0.821181	0.813573	0.891259	0.640093	0.817549	1.08989	1.06003	1.0759
6.12637	0.676091	0.754482	0.827702	0.825209	0.897875	0.65343	0.841178	1.06994	1.05889	1.0647
6.13918	0.665269	0.751042	0.831385	0.808045	0.91681	0.616346	0.792534	1.04724	1.08046	1.02559
6.152	0.694807	0.773471	0.835233	0.803267	0.904139	0.657553	0.816463	1.08731	1.08348	1.09103
6.16482	0.6777	0.733064	0.831082	0.793656	0.902229	0.668933	0.823104	1.06417	1.03624	1.06785
6.17763	0.661977	0.735505	0.837372	0.817235	0.910281	0.659808	0.825011	1.05999	1.12823	1.08015
6.19045	0.696596	0.733851	0.825751	0.809441	0.870781	0.652193	0.838121	1.0511	1.10937	1.10849
6.20327	0.697804	0.734738	0.817526	0.815355	0.896007	0.641418	0.778696	1.02919	1.03735	1.03065
6.21608	0.683908	0.749159	0.816177	0.789977	0.889396	0.64772	0.823362	1.06173	1.07537	1.025
6.2289	0.729138	0.792041	0.876588	0.85193	0.914205	0.648902	0.845295	1.08495	1.09898	1.04709
6.24172	0.683166	0.743574	0.838915	0.814311	0.894418	0.685096	0.846984	1.08019	1.08998	1.05235
6.25453	0.67554	0.742971	0.828374	0.810549	0.894435	0.608776	0.777076	1.02253	1.05859	1.04219
6.26735	0.691415	0.762704	0.838648	0.810867	0.897646	0.630412	0.84057	1.03684	1.07893	1.05008
6.28017	0.663518	0.73411	0.825412	0.796534	0.877206	0.654275	0.825536	1.10185	1.06503	1.0685
6.29298	0.689015	0.774846	0.823319	0.828776	0.892156	0.635346	0.855207	1.04218	1.1255	1.09734
6.3058	0.69697	0.746964	0.822739	0.80736	0.884675	0.674563	0.839133	1.11242	1.1388	1.03909
6.31862	0.655703	0.719676	0.804362	0.790073	0.878757	0.641977	0.831973	1.08949	1.0976	1.01594
6.33143	0.707479	0.774109	0.849661	0.863859	0.923912	0.646787	0.796842	1.04993	1.06208	1.01496
6.34425	0.688965	0.752324	0.823387	0.81553	0.879677	0.640388	0.820963	1.03929	1.05341	1.01742
6.35707	0.669009	0.734108	0.833776	0.805706	0.888386	0.685182	0.843333	1.09318	1.10718	1.11409
6.36988	0.67916	0.735804	0.823629	0.809673	0.882761	0.640249	0.846269	1.08425	1.13439	1.0381
6.3827	0.666215	0.734075	0.832184	0.810047	0.878402	0.645618	0.795501	1.01753	1.03961	1.05203
6.39552	0.698139	0.764652	0.853468	0.836482	0.915413	0.658921	0.846671	1.11761	1.06405	1.04819
6.40833	0.662916	0.732188	0.829401	0.811162	0.86333	0.645103	0.817483	1.05962	1.0705	0.99501
6.42115	0.650278	0.720782	0.819318	0.804985	0.872481	0.671031	0.816015	1.07587	1.0428	1.08161
6.43397	0.671558	0.733693	0.83039	0.808003	0.877864	0.675281	0.831198	1.06055	1.13214	1.06772
6.44678	0.666474	0.739269	0.828351	0.806745	0.893619	0.662279	0.865762	1.06524	1.14026	1.12648
6.4596	0.673832	0.747669	0.844236	0.797119	0.903153	0.66341	0.807745	1.08787	1.07587	1.11214
6.47242	0.692855	0.753052	0.837684	0.817937	0.89476	0.657221	0.82754	1.10404	1.12132	1.07069
6.48523	0.626615	0.710332	0.801265	0.785599	0.860977	0.693328	0.881002	1.09642	1.09711	1.11836
6.49805	0.703425	0.771863	0.867998	0.82679	0.904143	0.670116	0.785745	1.04626	1.09405	1.03771
6.51087	0.698838	0.758794	0.843887	0.829122	0.907783	0.665712	0.911777	1.1487	1.13978	1.14149
6.52368	0.654621	0.728999	0.827379	0.80963	0.866407	0.643746	0.831848	1.01178	1.0679	1.02343
6.5365	0.688423	0.747658	0.833299	0.801129	0.885096	0.625818	0.804324	1.04464	1.04769	1.01425
6.54932	0.67502	0.730255	0.813295	0.808831	0.900208	0.603061	0.796421	1.08092	1.02839	1.00291
6.56213	0.688593	0.748466	0.827772	0.79787	0.884263	0.650751	0.844483	1.04967	1.09174	1.01835
6.57495	0.681951	0.767321	0.830098	0.820094	0.900581	0.656478	0.842352	1.09159	1.1298	1.11029
6.58777	0.676342	0.755747	0.822876	0.79172	0.87152	0.65766	0.813175	1.05011	1.09608	1.00575
6.60058	0.683657	0.751173	0.837442	0.807535	0.876958	0.669953	0.851195	1.06571	1.06939	1.04933
6.6134	0.662878	0.735243	0.822376	0.790966	0.890616	0.637253	0.809243	1.05538	1.11394	1.05612
6.62622	0.690285	0.750522	0.863352	0.817388	0.91167	0.66564	0.850547	1.07014	1.07395	1.04511
6.63903	0.660488	0.740631	0.83845	0.794808	0.896823	0.688835	0.878331	1.09631	1.07926	1.07429
6.65185	0.673123	0.720615	0.816381	0.779884	0.865923	0.622023	0.820099	1.05391	1.05841	1.03151
6.66467	0.710952	0.723801	0.880624	0.817668	0.934844	0.644504	0.81828	1.07405	1.06394	1.08533
6.67748	0.66937	0.736098	0.819772	0.783632	0.88934	0.777984	0.924165	1.17631	1.11185	1.0439
6.6903	0.686121	0.741423	0.840742	0.817845	0.897371	0.666957	0.838531	1.05275	1.06913	1.01432
6.70312	0.666044	0.746654	0.826264	0.792154	0.898934	0.68998	0.856047	1.05781	1.09423	1.03087
6.71593	0.687446	0.756813	0.8317	0.815568	0.906947	0.696957	0.862684	1.11083	1.12534	1.13241
6.72875	0.693413	0.769312	0.85611	0.796609	0.889636	0.649565	0.842283	1.04181	1.02472	0.999604
6.74157	0.639665	0.718057	0.816728	0.780535	0.851713	0.645743	0.862567	1.02699	1.04158	1.03549
6.75438	0.706187	0.757365	0.861928	0.844496	0.915448	0.68162	0.819083	1.05842	1.0745	1.04352
6.7672	0.695197	0.742948	0.820959	0.791182	0.88437	0.637302	0.784473	1.03649	1.025	1.01802
6.78002	0.664269	0.737579	0.829558	0.796623	0.892856	0.674728	0.850864	1.04238	1.06406	1.02564
6.79283	0.684051	0.739454	0.818227	0.805564	0.880823	0.704566	0.852536	1.09464	1.147	1.06889
6.80565	0.705908	0.766829	0.856023	0.805308	0.912113	0.683934	0.836186	1.07162	1.05993	1.03555
6.81847	0.666133	0.734282	0.805839	0.779127	0.852393	0.626955	0.827596	1.06731	1.03274	1.02596
6.83128	0.670901	0.741453	0.84912	0.814229	0.87941	0.629891	0.838995	1.01971	1.0466	1.01075
6.8441	0.662892	0.744287	0.815255	0.778211	0.911433	0.685517	0.844329	1.0632	1.07645	1.04466
6.85692	0.695338	0.76145	0.838477	0.80272	0.876285	0.664263	0.905109	1.09887	1.15342	1.01653
6.86973	0.684731	0.732279	0.826303	0.790089	0.875467	0.677882	0.856208	1.08199	1.13037	1.02723
6.88255	0.673621	0.722972	0.830996	0.805213	0.889739	0.646239	0.857008	1.07534	1.07829	0.992536
6.89537	0.690034	0.744151	0.830171	0.79435	0.892121	0.670302	0.84041	1.11117	1.06008	1.05309
6.90818	0.698231	0.755953	0.866452	0.831208	0.913231	0.644727	0.828648	1.034	1.00429	0.98563
6.921	0.691601	0.738547	0.839831	0.824545	0.91032	0.653875	0.807799	1.0653	1.0979	1.04514
6.93382	0.678681	0.756024	0.833621	0.807101	0.899527	0.653318	0.824133	1.0544	1.06065	1.06318
6.94663	0.690447	0.737389	0.831144	0.797798	0.906562	0.694168	0.914359	1.12144	1.09966	1.0448
6.95945	0.70642	0.7592	0.848897	0.820229	0.898087	0.678992	0.860845	1.09898	1.08192	1.03344
6.97227	0.671896	0.731084	0.829975	0.772357	0.883747	0.657632	0.837754	1.08403	1.08506	1.05547
6.98508	0.671671	0.728799	0.813803	0.784447	0.885783	0.638177	0.814384	1.05795	1.02789	1.00016
6.9979	0.708639	0.757971	0.818234	0.795727	0.911249	0.671924	0.814681	1.04276	1.02652	1.02887
7.01072	0.674785	0.734361	0.845414	0.775942	0.874729	0.675065	0.864078	1.11508	1.06131	1.00466
7.02353	0.685243	0.744917	0.836588	0.811056	0.895874	0.637089	0.835655	1.05804	1.08859	1.06466
7.03635	0.69542	0.767058	0.841028	0.800915	0.887383	0.671074	0.78746	1.02054	1.04891	1.00595
7.04917	0.685243	0.762285	0.836866	0.825964	0.901829	0.656763	0.81511	1.01447	1.00965	1.03565
7.06198	0.728604	0.803239	0.889521	0.836141	0.892285	0.644238	0.836565	1.04382	1.04395	1.0772
7.0748	0.716039	0.756124	0.853578	0.810446	0.898489	0.642049	0.820203	1.02889	1.07035	0.986484
7.08762	0.670488	0.711965	0.816394	0.772074	0.85901	0.660771	0.867282	1.10096	1.06665	1.00985
7.10043	0.706704	0.753296	0.870724	0.821192	0.922972	0.678249	0.895188	1.07809	1.10966	1.02417
7.11325	0.673477	0.749371	0.830672	0.78588	0.869285	0.670681	0.827685	1.02928	1.02124	1.03396
7.12607	0.689961	0.765123	0.865766	0.817802	0.898458	0.669793	0.848957	1.08261	1.09379	1.0751
7.13888	0.677941	0.727712	0.82073	0.771985	0.878191	0.648867	0.841556	1.08585	1.06748	1.07274
7.1517	0.696297	0.776187	0.862588	0.842168	0.906257	0.650562	0.79527	1.01773	1.00712	1.02078
7.16452	0.671663	0.74755	0.835801	0.800829	0.885264	0.662854	0.872053	1.08444	1.09392	1.02612
7.17733	0.672647	0.745463	0.829178	0.784931	0.883926	0.650974	0.79458	1.03022	1.07076	1.01367
7.19015	0.70293	0.769942	0.856203	0.815485	0.888793	0.659357	0.823661	1.12853	1.07063	1.08558
7.20297	0.699795	0.753998	0.847856	0.817513	0.907584	0.685305	0.84027	1.05253	1.08077	1.03989
7.21578	0.686686	0.756351	0.859227	0.822594	0.918536	0.660325	0.86658	1.05483	1.03737	1.00901
7.2286	0.710946	0.797936	0.852489	0.850413	0.91051	0.672141	0.829818	1.09551	1.07701	1.06561
7.24142	0.667966	0.729523	0.839772	0.804519	0.881408	0.659426	0.814981	1.02051	1.0224	1.03045
7.25423	0.68494	0.75273	0.844856	0.803863	0.881874	0.669669	0.845463	1.0666	1.05786	1.00043
7.26705	0.696121	0.750313	0.842738	0.805256	0.908728	0.684846	0.876521	1.07583	1.10113	1.06276
7.27987	0.677003	0.758936	0.832926	0.822124	0.906836	0.680114	0.821332	1.10548	1.1129	1.04583
7.29268	0.682889	0.7468	0.825731	0.790025	0.906472	0.67785	0.820766	1.05201	1.02881	1.01663
7.3055	0.659556	0.73284	0.823855	0.783933	0.872305	0.704273	0.846815	1.09229	1.07666	1.03762
7.31832	0.66261	0.737845	0.842757	0.822172	0.894135	0.660529	0.823242	1.04094	1.09768	1.08
7.33113	0.688792	0.770095	0.836488	0.791824	0.904092	0.676001	0.87923	1.10192	1.09893	1.08447
7.34395	0.680613	0.767966	0.855098	0.805292	0.888587	0.699427	0.859607	1.13792	1.1148	1.0431
7.35677	0.65903	0.739771	0.834018	0.813194	0.913454	0.674328	0.835898	1.04574	1.00645	1.01976
7.36958	0.683312	0.743391	0.839448	0.800605	0.879626	0.650117	0.813422	1.06181	1.04481	1.0312
7.3824	0.690741	0.751067	0.828973	0.812393	0.904588	0.656576	0.854584	1.08045	1.13953	1.02566
7.39522	0.670748	0.755109	0.821719	0.800292	0.892767	0.722984	0.841799	1.14678	1.07232	1.0981
7.40803	0.67358	0.73858	0.815901	0.828387	0.890443	0.65558	0.879828	1.07043	1.07004	1.0146
7.42085	0.682031	0.770466	0.84287	0.810711	0.89601	0.657462	0.838542	1.06825	1.08026	1.01468
7.43367	0.674723	0.743898	0.845491	0.798018	0.892714	0.658216	0.848576	1.04687	1.06955	0.977018
7.44648	0.68191	0.738415	0.832209	0.809455	0.880584	0.689206	0.857441	1.05447	1.06314	1.03249
7.4593	0.674339	0.73962	0.815465	0.79798	0.857404	0.63389	0.839408	1.06622	1.03257	0.968075
7.47212	0.664686	0.755608	0.831827	0.815205	0.912921	0.680189	0.817332	1.07496	1.06991	0.986587
7.48493	0.686597	0.779784	0.852396	0.817071	0.892045	0.669445	0.821527	1.02268	1.03211	0.97326
7.49775	0.671629	0.77384	0.837203	0.819021	0.908026	0.682303	0.9001	1.0834	1.12465	1.10853
7.51057	0.664752	0.731381	0.832842	0.806351	0.892778	0.785215	0.91658	1.184	1.15053	1.06409
7.52338	0.671602	0.758013	0.846596	0.801687	0.879611	0.67697	0.858372	1.06803	1.00453	1.00831
7.5362	0.692779	0.775437	0.825849	0.803923	0.896695	0.691676	0.876161	1.12058	1.12163	1.06901
7.54902	0.676668	0.76632	0.854039	0.815539	0.90463	0.69772	0.85419	1.08669	1.09124	1.0566
7.56183	0.677957	0.76337	0.831236	0.807638	0.897743	0.687578	0.809735	1.04894	1.02048	1.01349
7.57465	0.700211	0.781465	0.849122	0.814184	0.899543	0.66697	0.837701	1.02608	1.07413	1.02166
7.58747	0.671353	0.757091	0.853433	0.795848	0.906723	0.689941	0.844517	1.08518	1.05128	1.06955
7.60028	0.681585	0.768175	0.834627	0.808593	0.895875	0.670653	0.815998	1.01159	1.00893	0.975496
7.6131	0.690945	0.763222	0.834468	0.80959	0.885896	0.711551	0.903826	1.0971	1.11346	1.05719
7.62592	0.686051	0.76026	0.865318	0.825158	0.89054	0.700827	0.892919	1.1348	1.15436	1.07755
7.63873	0.670794	0.738924	0.837049	0.810964	0.892842	0.66985	0.848225	1.05942	1.11809	1.10939
7.65155	0.661685	0.744737	0.821652	0.810763	0.871626	0.672607	0.925746	1.13654	1.12949	1.0898
7.66437	0.661761	0.772797	0.858318	0.811537	0.922845	0.683719	0.812377	1.03812	1.04328	0.991708
7.67718	0.661101	0.750483	0.846593	0.812161	0.883135	0.65415	0.850739	1.08422	1.02723	0.968486
7.69	0.666471	0.759465	0.825461	0.80507	0.88377	0.678459	0.875624	1.11323	1.08134	1.08145
7.70282	0.684215	0.738942	0.832236	0.791109	0.891897	0.662749	0.83917	1.07541	1.04655	0.970204
7.71563	0.648745	0.731275	0.820459	0.793111	0.871993	0.671399	0.833113	1.01343	1.08238	1.02709
7.72845	0.696087	0.766014	0.846562	0.826543	0.893581	0.726693	0.90336	1.12094	1.07139	1.089
7.74127	0.67901	0.745249	0.820942	0.808971	0.889665	0.684549	0.869647	1.07833	1.06625	1.06143
7.75408	0.698728	0.776815	0.878199	0.84273	0.916567	0.68706	0.864577	1.08173	1.09062	1.11226
7.7669	0.698218	0.760221	0.84313	0.832345	0.916048	0.681162	0.864933	1.0719	1.08077	1.07374
7.77972	0.661654	0.751751	0.836279	0.798359	0.885326	0.679866	0.864984	1.08653	1.01051	1.01862
7.79253	0.674077	0.752919	0.849015	0.822309	0.924747	0.68331	0.895733	1.06175	1.03306	1.022
7.80535	0.676922	0.753256	0.853212	0.819953	0.900924	0.699545	0.863067	1.07036	1.06445	1.07974
7.81817	0.683893	0.773133	0.866226	0.825499	0.906568	0.664524	0.805795	1.0718	1.05055	1.02421
7.83098	0.672623	0.73844	0.830621	0.794388	0.88089	0.672309	0.886376	1.04989	1.05173	1.01546
7.8438	0.689559	0.75546	0.84082	0.806202	0.889384	0.69847	0.842879	1.0572	1.08187	1.0222
7.85662	0.690074	0.75182	0.842541	0.799264	0.901482	0.69604	0.863077	1.08265	1.08214	1.02705
7.86943	0.668154	0.758871	0.81547	0.793153	0.88407	0.644963	0.839958	1.10318	1.03897	0.971831
7.88225	0.686742	0.753746	0.834381	0.807499	0.897842	0.695696	0.84446	1.10801	1.10574	1.08332
7.89507	0.660776	0.749822	0.823994	0.809457	0.898615	0.682448	0.856705	1.0254	1.0581	1.04429
7.90788	0.68457	0.769083	0.84031	0.828562	0.908919	0.72337	0.921534	1.10652	1.12547	1.08126
7.9207	0.665126	0.757979	0.84009	0.799837	0.886939	0.678092	0.847437	1.09721	1.06836	1.03817
7.93352	0.709459	0.758238	0.852433	0.81463	0.911437	0.647105	0.857143	1.06322	1.05986	1.04251
7.94633	0.655123	0.752909	0.815987	0.799717	0.875186	0.681123	0.858118	1.02715	1.09726	1.07235
7.95915	0.695541	0.756574	0.839824	0.81517	0.896973	0.708781	0.862897	1.03594	1.05443	1.02752
7.97197	0.695551	0.768024	0.826335	0.803068	0.900384	0.741751	0.883507	1.07886	1.12047	1.08159
7.98478	0.667796	0.735742	0.831357	0.813394	0.885286	0.680961	0.828909	1.04989	1.07129	1.04496
7.9976	0.672148	0.747584	0.841078	0.81563	0.902256	0.689614	0.868419	1.1105	1.12401	1.03117
8.01042	0.707245	0.761913	0.844257	0.807946	0.885683	0.705486	0.873543	1.1193	1.07509	1.03259
8.02323	0.687538	0.761026	0.840912	0.818371	0.918111	0.671908	0.854495	1.07057	1.03569	1.03674
8.03605	0.678178	0.760796	0.866688	0.821201	0.900202	0.647822	0.842843	1.04695	1.05899	1.01861
8.04887	0.683834	0.75491	0.824372	0.791437	0.883794	0.680799	0.835188	1.07913	1.08083	1.06109
8.06168	0.6637	0.74976	0.834407	0.811417	0.869244	0.709869	0.907811	1.10314	1.05688	1.03925
8.0745	0.69299	0.76326	0.832903	0.81931	0.902157	0.725063	0.884295	1.13972	1.08826	1.06792
8.08732	0.695948	0.758662	0.829905	0.805433	0.890515	0.665104	0.837649	1.03884	1.04417	1.03574
8.10013	0.679016	0.766589	0.855135	0.802691	0.906889	0.709147	0.876903	1.05542	1.08837	1.0551
8.11295	0.69134	0.765047	0.84865	0.813633	0.882204	0.654812	0.85552	1.02946	1.01119	1.00226
8.12577	0.702159	0.771096	0.857312	0.855108	0.91679	0.713249	0.886294	1.10671	1.08263	1.05696
8.13858	0.678693	0.730394	0.846652	0.811361	0.919909	0.714317	0.90985	1.07264	1.05032	1.04397
8.1514	0.677922	0.757161	0.833363	0.806564	0.881174	0.690347	0.853806	1.04278	1.05569	1.02442
8.16422	0.667855	0.747002	0.823109	0.800073	0.871565	0.688526	0.838965	1.05197	1.06202	1.02489
8.17703	0.627021	0.718124	0.821292	0.779238	0.850148	0.677785	0.849802	1.07893	1.05101	1.06485
8.18985	0.689785	0.749245	0.845039	0.814797	0.902349	0.695393	0.855557	1.04829	1.0663	1.02082
8.20267	0.677569	0.748165	0.833217	0.833689	0.887905	0.711374	0.876497	1.08503	1.10228	1.07403
8.21548	0.67998	0.732115	0.827505	0.798936	0.886414	0.702809	0.89634	1.11005	1.11005	1.05589
8.2283	0.695515	0.772626	0.854188	0.820231	0.8917	0.692949	0.87363	1.07141	1.09482	1.00802
8.24112	0.666857	0.733507	0.828917	0.801543	0.905221	0.67647	0.858062	1.06903	1.06876	1.02438
8.25393	0.660606	0.729234	0.804782	0.785969	0.876957	0.708356	0.87152	1.0732	1.04948	1.00781
8.26675	0.684573	0.740799	0.847241	0.799756	0.907072	0.71387	0.867349	1.12978	1.05379	1.0052
8.27957	0.654301	0.751389	0.820223	0.808	0.895701	0.741143	0.924393	1.17162	1.12193	1.02163
8.29238	0.688194	0.746475	0.823909	0.79665	0.866399	0.713921	0.879686	1.11871	1.08239	1.07733
8.3052	0.694054	0.76363	0.838166	0.81723	0.87098	0.684033	0.862609	1.10142	1.05372	1.10304
8.31802	0.689779	0.750579	0.81708	0.82385	0.8917	0.676968	0.836892	1.10905	1.0396	1.02731
8.33083	0.666758	0.756565	0.843531	0.805671	0.897033	0.728479	0.899115	1.10222	1.07069	1.04784
8.34365	0.67546	0.757459	0.847794	0.814052	0.892264	0.699769	0.866098	1.03497	1.06993	1.00471
8.35647	0.664124	0.735791	0.81627	0.781155	0.894816	0.703309	0.869952	1.10202	1.03152	1.01432
8.36928	0.678667	0.755881	0.818668	0.810223	0.871016	0.715411	0.91394	1.12169	1.10024	1.07374
8.3821	0.658372	0.725074	0.813695	0.781301	0.893338	0.728591	0.932222	1.12367	1.14722	1.0535
8.39492	0.662837	0.75112	0.837538	0.801294	0.900669	0.767674	0.925293	1.13917	1.18155	1.1103
8.40773	0.683197	0.773521	0.84245	0.828634	0.902723	0.748631	0.930437	1.14451	1.09833	1.0657
8.42055	0.687557	0.778054	0.860176	0.814004	0.892493	0.733806	0.905973	1.14288	1.09122	1.05795
8.43337	0.668652	0.750095	0.825248	0.80031	0.904594	0.734881	0.854078	1.09518	1.09544	1.04926
8.44618	0.685358	0.765052	0.841687	0.829627	0.923877	0.727951	0.85321	1.10221	1.0688	1.03279
8.459	0.679707	0.742141	0.853812	0.796882	0.874384	0.710972	0.911448	1.13794	1.09642	1.05168
8.47182	0.68427	0.752765	0.844855	0.807493	0.895707	0.733748	0.884672	1.13123	1.11271	1.03746
8.48463	0.681562	0.765334	0.821347	0.791502	0.884855	0.718549	0.896445	1.10359	1.1052	1.05401
8.49745	0.68175	0.757141	0.846197	0.805375	0.903918	0.700039	0.794803	1.08295	1.01482	0.961026
8.51027	0.699427	0.763869	0.846386	0.804449	0.888297	0.749273	0.878121	1.11549	1.16685	1.02414
8.52308	0.680057	0.763176	0.823581	0.811534	0.895899	0.734822	0.916798	1.08504	1.10455	1.02366
8.5359	0.668098	0.743475	0.82926	0.808404	0.9085	0.699577	0.841775	1.07863	1.03296	1.03097
8.54872	0.700531	0.780858	0.843092	0.837043	0.892345	0.733054	0.879345	1.11687	1.04651	1.0697
8.56153	0.69722	0.767124	0.859777	0.817418	0.924654	0.728774	0.867575	1.11931	1.07772	1.04851
8.57435	0.656816	0.725781	0.843441	0.785989	0.902061	0.726404	0.847025	1.03952	1.03335	0.979815
8.58717	0.681009	0.779094	0.851767	0.808804	0.911618	0.696087	0.831756	1.07275	1.04623	1.04901
8.59998	0.684851	0.74188	0.844577	0.822775	0.909922	0.709706	0.869896	1.14995	1.1459	1.06947
8.6128	0.640749	0.729237	0.827186	0.782599	0.885258	0.707879	0.916723	1.10185	1.10608	1.04232
8.62562	0.697322	0.755639	0.809939	0.806522	0.900772	0.739697	0.887667	1.13511	1.14703	1.06717
8.63843	0.673886	0.730986	0.822898	0.793444	0.880392	0.70851	0.852892	1.05559	1.0533	1.02945
8.65125	0.664709	0.73977	0.832174	0.799319	0.858993	0.753971	0.852768	1.06776	1.09114	1.103
8.66407	0.704235	0.774989	0.841318	0.825475	0.878287	0.695451	0.856404	0.999897	1.00845	0.984205
8.67688	0.695828	0.760586	0.841853	0.82631	0.894985	0.742053	0.915779	1.08709	1.10136	1.03287
8.6897	0.669262	0.747049	0.845432	0.814142	0.901954	0.69799	0.812899	1.04357	1.05738	0.99554
8.70252	0.671971	0.744066	0.840551	0.803231	0.880822	0.701335	0.871408	1.16425	1.11925	1.07486
8.71533	0.686528	0.759817	0.837212	0.816719	0.909162	0.6936	0.847296	1.03057	1.03987	1.01113
8.72815	0.671405	0.758435	0.857247	0.807856	0.896395	0.705047	0.858424	1.04867	1.03837	0.966226
8.74097	0.680979	0.766685	0.851424	0.807012	0.912793	0.767862	0.936729	1.13885	1.1165	1.08597
8.75378	0.714533	0.770604	0.862262	0.834076	0.917247	0.70593	0.828264	1.0405	1.05372	0.996285
8.7666	0.691143	0.764476	0.856051	0.833208	0.946435	0.689351	0.837378	1.06002	1.04768	1.01983
8.77942	0.673893	0.754278	0.840645	0.815507	0.902925	0.697319	0.858065	1.09725	1.07982	1.0474
8.79223	0.689653	0.779902	0.858594	0.814165	0.914756	0.720713	0.851922	1.11901	1.07231	0.991331
8.80505	0.697333	0.784712	0.8473	0.830477	0.926241	0.737012	0.870698	1.09031	1.06976	0.997443
8.81787	0.684233	0.757543	0.860405	0.824126	0.911648	0.730198	0.873313	1.02811	1.16137	1.06002
8.83068	0.695538	0.766746	0.865223	0.807745	0.917961	0.695361	0.846362	1.09409	1.07533	1.00028
8.8435	0.6793	0.756076	0.836732	0.791443	0.909133	0.689308	0.841131	1.04485	1.04826	1.00984
8.85632	0.669542	0.732973	0.862257	0.801208	0.913961	0.747274	0.921796	1.1457	1.1158	1.03751
8.86913	0.695705	0.744346	0.85261	0.823576	0.90246	0.708512	0.87452	1.08095	1.06986	1.02872
8.88195	0.687265	0.760716	0.846809	0.818554	0.88803	0.669233	0.864005	1.08432	1.08822	0.997434
8.89477	0.692742	0.756468	0.846421	0.82611	0.92367	0.691033	0.857525	1.08612	1.07843	1.00915
8.90758	0.712393	0.776629	0.854201	0.814735	0.909886	0.708135	0.880318	1.07887	1.06735	1.04515
8.9204	0.680173	0.766356	0.851941	0.808828	0.89469	0.735332	0.91703	1.14077	1.11412	1.06798
8.93322	0.660028	0.753901	0.831397	0.790859	0.893008	0.734966	0.851656	1.1669	1.08851	1.0772
8.94603	0.672664	0.764704	0.853486	0.807765	0.910934	0.713732	0.883704	1.09528	1.06521	1.04843
8.95885	0.689118	0.768337	0.848084	0.791517	0.90111	0.723859	0.867417	1.04203	1.08181	0.994438
8.97167	0.657717	0.73861	0.843974	0.797205	0.912955	0.723333	0.874223	1.07604	1.11882	1.02881
8.98448	0.678636	0.761298	0.853668	0.825505	0.898161	0.719522	0.893247	1.14337	1.09851	1.02422
8.9973	0.688017	0.767315	0.852529	0.810921	0.893329	0.730189	0.929852	1.18947	1.08197	1.02884
9.01012	0.63544	0.732248	0.824132	0.783438	0.877263	0.6975	0.86447	1.05132	1.08138	0.995351
9.02293	0.70404	0.766288	0.842561	0.810521	0.915934	0.681748	0.839368	1.02033	1.06762	1.02038
9.03575	0.695096	0.759862	0.864444	0.795861	0.895603	0.686622	0.89809	1.09693	1.03872	0.99939
9.04857	0.672419	0.767769	0.855715	0.818487	0.912835	0.718112	0.873093	1.0511	1.06141	0.981135
9.06138	0.693801	0.742923	0.852383	0.802297	0.908528	0.659238	0.821183	1.03858	1.02548	1.00804
9.0742	0.678755	0.768919	0.861173	0.829328	0.908459	0.726147	0.817314	1.03596	0.990528	0.96654
9.08702	0.676244	0.747709	0.849858	0.822504	0.91662	0.708177	0.864189	1.14795	1.08678	1.02484
9.09983	0.689578	0.787483	0.864497	0.816961	0.902737	0.725154	0.828781	1.02031	1.03183	0.983313
9.11265	0.673087	0.759866	0.852804	0.825432	0.885774	0.757137	0.935203	1.09894	1.08223	1.06999
9.12547	0.675261	0.750781	0.830201	0.796655	0.887893	0.684291	0.859897	1.06416	1.06311	1.03094
9.13828	0.673976	0.746214	0.847531	0.814271	0.895731	0.673476	0.842933	1.00835	1.02477	0.971664
9.1511	0.664192	0.746146	0.838139	0.80915	0.913941	0.729015	0.860657	1.09259	1.06075	1.01106
9.16392	0.676082	0.760937	0.824074	0.796794	0.869861	0.733346	0.913127	1.132	1.08463	1.0344
9.17673	0.69865	0.77799	0.884961	0.825194	0.921663	0.678403	0.84248	1.05249	1.06974	1.00355
9.18955	0.687561	0.763226	0.867997	0.825923	0.893069	0.685024	0.854625	1.07371	1.05999	0.986007
9.20237	0.667175	0.747995	0.834062	0.800916	0.882448	0.700739	0.8705	1.03129	1.06731	0.958184
9.21518	0.679813	0.765449	0.877196	0.808541	0.91936	0.707674	0.854482	1.11003	1.03659	0.981319
9.228	0.663109	0.739643	0.842234	0.799516	0.894975	0.685808	0.838505	1.0489	1.03513	1.01261
9.24082	0.666694	0.741643	0.820547	0.794865	0.863637	0.717119	0.869927	1.12299	1.06249	0.998897
9.25363	0.676736	0.735956	0.843588	0.832307	0.887557	0.688214	0.844153	1.03729	1.03258	1.01415
9.26645	0.669552	0.738534	0.847246	0.791293	0.892775	0.686835	0.893828	1.11325	1.08837	1.06675
9.27927	0.678732	0.774325	0.842034	0.800471	0.903202	0.718826	0.869078	1.0408	1.04726	0.974712
9.29208	0.670695	0.763977	0.84856	0.831657	0.907148	0.700693	0.892193	1.05069	1.06472	1.05659
9.3049	0.682704	0.765903	0.867279	0.831204	0.916563	0.679703	0.856656	1.11425	1.03011	0.975655
9.31772	0.710197	0.783999	0.888455	0.844257	0.938712	0.731162	0.868659	1.06651	1.00816	1.03227
9.33053	0.670525	0.744451	0.855079	0.814657	0.903534	0.70887	0.87599	1.08077	1.05614	1.01657
9.34335	0.691031	0.779134	0.846581	0.807024	0.93032	0.685206	0.873151	1.09335	1.06038	0.98161
9.35617	0.665126	0.741541	0.851232	0.810206	0.903911	0.678659	0.87897	1.05399	1.02897	1.01153
9.36898	0.661862	0.752807	0.835971	0.802584	0.882999	0.684755	0.853182	1.11132	1.07225	1.03606
9.3818	0.712653	0.778872	0.869431	0.85567	0.91317	0.68242	0.861598	1.06991	1.0949	0.972025
9.39462	0.677353	0.749373	0.855949	0.827922	0.929177	0.707836	0.906057	1.13262	1.04158	1.01603
9.40743	0.696808	0.783127	0.881086	0.835707	0.925981	0.708405	0.872229	1.04558	1.04173	1.02825
9.42025	0.678702	0.775219	0.855151	0.816004	0.938767	0.685757	0.881797	1.07342	1.11751	1.02239
9.43307	0.665102	0.75463	0.8674	0.782674	0.930751	0.701712	0.868878	1.05445	1.05458	1.0855
9.44588	0.690487	0.778248	0.878718	0.831272	0.924291	0.733576	0.887841	1.08549	1.11959	1.01504
9.4587	0.664754	0.760763	0.832803	0.817253	0.912508	0.658251	0.861997	1.08603	1.07449	1.01373
9.47152	0.666208	0.739708	0.837979	0.793879	0.88289	0.727391	0.906748	1.08321	1.11349	1.04886
9.48433	0.705013	0.795611	0.874262	0.845349	0.930081	0.681107	0.854731	1.05035	0.967904	0.967213
9.49715	0.679477	0.744187	0.845409	0.803326	0.915902	0.702806	0.856723	1.10026	1.08135	1.04599
9.50997	0.67811	0.75808	0.847241	0.816287	0.89618	0.701364	0.861794	1.10952	1.04208	1.03171
9.52278	0.683825	0.748775	0.831278	0.798219	0.907282	0.676854	0.872746	1.05065	1.07364	1.00779
9.5356	0.689197	0.754834	0.853009	0.819977	0.905526	0.693927	0.930588	1.0453	1.07029	1.05425
9.54842	0.658035	0.731407	0.862862	0.79846	0.906281	0.725703	0.878758	1.07665	1.08818	0.993564
9.56123	0.66968	0.756446	0.854248	0.81374	0.90305	0.715159	0.933896	1.16102	1.17598	1.07146
9.57405	0.660152	0.74023	0.847336	0.79345	0.905633	0.720694	0.847516	1.06844	1.08397	0.995374
9.58687	0.698824	0.75632	0.853964	0.826814	0.914255	0.719537	0.905695	1.08241	1.14703	1.08369
9.59968	0.67859	0.750084	0.864012	0.821073	0.92694	0.709397	0.880243	1.13869	1.08904	1.00645
9.6125	0.681024	0.766968	0.881786	0.840076	0.923695	0.686865	0.848981	1.04504	1.04219	1.0038
9.62532	0.702373	0.770802	0.84198	0.826526	0.948693	0.71001	0.908147	1.11248	1.10321	1.04118
9.63813	0.694887	0.737874	0.846006	0.822391	0.903897	0.747711	0.901974	1.11369	1.1202	1.05433
9.65095	0.661742	0.748551	0.849678	0.78992	0.894523	0.731712	0.906849	1.11989	1.07713	1.00897
9.66377	0.689224	0.739801	0.82265	0.80191	0.904657	0.689217	0.86609	1.10896	1.07213	1.00754
9.67658	0.68316	0.755179	0.843708	0.794302	0.933073	0.733099	0.874739	1.1331	1.04598	0.992247
9.6894	0.652238	0.731482	0.846606	0.798798	0.901176	0.693675	0.857836	1.11658	1.09938	1.0545
9.70222	0.687256	0.779515	0.870721	0.814916	0.92152	0.701832	0.882964	1.10917	1.07649	1.01662
9.71503	0.656482	0.757653	0.846411	0.78972	0.921498	0.698025	0.86613	1.12304	1.02383	1.0037
9.72785	0.683156	0.756472	0.855808	0.837901	0.92096	0.647606	0.832478	1.04205	0.984933	0.959078
9.74067	0.672129	0.750567	0.848795	0.800561	0.915379	0.723573	0.882691	1.08595	1.0318	1.06681
9.75348	0.66707	0.747125	0.8464	0.80704	0.926076	0.685901	0.884001	1.09207	1.06457	1.05072
9.7663	0.676457	0.737405	0.867512	0.823903	0.9144	0.740713	0.874563	1.13564	1.05827	1.07558
9.77912	0.685003	0.76346	0.836787	0.819174	0.928895	0.717642	0.937793	1.10044	1.10807	1.01961
9.79193	0.669808	0.724942	0.852264	0.81465	0.897797	0.720519	0.874067	1.10126	1.08589	1.04524
9.80475	0.705622	0.747192	0.849623	0.85245	0.918862	0.72241	0.892163	1.14224	1.08182	1.06056
9.81757	0.68253	0.737544	0.847698	0.843148	0.917364	0.724316	0.870403	1.12905	1.10683	1.08374
9.83038	0.704929	0.759188	0.869732	0.862222	0.930753	0.754727	0.869841	1.10813	1.10486	1.00869
9.8432	0.682086	0.751894	0.861987	0.821152	0.914515	0.672786	0.856066	1.10245	1.10818	1.023
9.85602	0.679421	0.746184	0.83001	0.831163	0.91556	0.725366	0.859317	1.12117	1.0568	0.970705
9.86883	0.710365	0.769167	0.867223	0.858376	0.923138	0.712689	0.832404	1.08669	1.02635	0.943047
9.88165	0.666833	0.733411	0.842829	0.834047	0.894822	0.700944	0.885725	1.10624	1.06377	1.05268
9.89447	0.680384	0.751531	0.832742	0.830125	0.885068	0.709414	0.83865	1.07707	1.03937	0.995759
9.90728	0.695499	0.773581	0.86294	0.860356	0.903947	0.676833	0.851598	1.09871	1.07295	1.03304
9.9201	0.677197	0.758724	0.837806	0.846176	0.885794	0.754093	0.912639	1.08925	1.09345	1.06455
9.93292	0.705416	0.759133	0.846362	0.838216	0.877816	0.7641	0.952507	1.13113	1.06817	0.998402
9.94573	0.682764	0.747528	0.84484	0.831254	0.889589	0.703881	0.871576	1.11311	1.0931	1.05347
9.95855	0.678805	0.727174	0.834196	0.861075	0.888323	0.732953	0.887686	1.0696	1.03326	0.98421
9.97137	0.693633	0.736733	0.847812	0.835373	0.884448	0.689999	0.850561	1.11232	1.07771	1.03579
9.98418	0.686368	0.74806	0.849717	0.841106	0.904783	0.72622	0.941907	1.17068	1.12439	1.00071
9.997	0.676323	0.708945	0.827093	0.816837	0.886557	0.705884	0.924626	1.15469	1.10464	1.06655
10.0098	0.693329	0.73798	0.833711	0.853253	0.901742	0.757515	0.890855	1.15816	1.03937	1.00941
10.0226	0.711716	0.765709	0.846333	0.849877	0.911045	0.667584	0.830907	1.0434	1.02462	1.00263
10.0355	0.678088	0.734577	0.837791	0.855118	0.903512	0.76076	0.902354	1.14048	1.09772	1.00014
10.0483	0.658703	0.727531	0.823397	0.826537	0.877686	0.703224	0.888732	1.06757	1.08766	1.05389
10.0611	0.697631	0.74537	0.848808	0.832443	0.90751	0.692654	0.855082	1.11776	1.06542	1.05857
10.0739	0.657656	0.734666	0.851122	0.831935	0.905336	0.656593	0.826655	1.03182	0.997317	1.01377
10.0867	0.658571	0.727361	0.829892	0.82635	0.879773	0.757573	0.899152	1.13444	1.11518	1.03869
10.0995	0.68879	0.764979	0.842069	0.861419	0.903401	0.762092	0.869552	1.15116	1.09452	1.01383
10.1124	0.684417	0.749671	0.831466	0.850193	0.899944	0.737859	0.889533	1.16683	1.12173	1.04472
10.1252	0.676471	0.731103	0.828132	0.822897	0.858196	0.710587	0.886939	1.07434	1.01108	0.948294
10.138	0.686814	0.754042	0.86987	0.865578	0.925	0.695005	0.909112	1.12624	1.08705	1.01989
10.1508	0.668605	0.741613	0.838534	0.833606	0.896073	0.684992	0.843017	1.06073	1.02684	0.988961
10.1636	0.660913	0.71638	0.826385	0.827499	0.87227	0.671222	0.819594	1.03106	1.03803	1.02103
10.1764	0.688484	0.724747	0.839755	0.850351	0.876349	0.7464	0.890786	1.06784	1.05633	0.979861
10.1893	0.675537	0.743512	0.838062	0.839512	0.914236	0.686542	0.907301	1.11547	1.05372	1.0536
10.2021	0.661392	0.710687	0.812548	0.805357	0.855311	0.767427	0.912121	1.13579	1.11762	1.01616
10.2149	0.671108	0.743424	0.83943	0.830338	0.889836	0.721551	0.879252	1.11401	1.09121	1.05961
10.2277	0.694637	0.747875	0.851031	0.865008	0.886096	0.719075	0.907118	1.10449	1.05823	0.999887
10.2405	0.694479	0.744052	0.855948	0.844676	0.880287	0.704011	0.855707	1.07757	1.10601	1.01543
10.2533	0.67054	0.742124	0.833833	0.823835	0.877889	0.738967	0.86381	1.06228	1.03527	1.00982
10.2662	0.678466	0.714665	0.813981	0.829714	0.880584	0.719801	0.817831	1.04646	1.01816	0.975362
10.279	0.676845	0.73205	0.86485	0.840384	0.898114	0.751085	0.924085	1.09815	1.05142	1.0102
10.2918	0.662211	0.734825	0.850556	0.836902	0.907243	0.703766	0.892405	1.11359	1.06405	1.03506
10.3046	0.688014	0.715869	0.815316	0.828242	0.911745	0.731439	0.874731	1.11811	1.08651	1.01907
10.3174	0.70342	0.772434	0.858398	0.845893	0.904934	0.697127	0.871644	1.12137	1.09275	1.01576
10.3302	0.666412	0.73115	0.847121	0.844363	0.906614	0.727891	0.920078	1.09782	1.06659	1.01122
10.3431	0.678304	0.726121	0.827578	0.808579	0.876007	0.709086	0.849851	1.12278	1.03929	1.03997
10.3559	0.673396	0.750653	0.841363	0.838232	0.914455	0.71338	0.896298	1.10315	1.05735	1.02722
10.3687	0.700966	0.758291	0.843289	0.850597	0.926032	0.68827	0.852527	1.09339	1.0273	1.02535
10.3815	0.653446	0.714089	0.866402	0.827039	0.871712	0.733623	0.833426	1.10801	1.06546	1.01685
10.3943	0.671503	0.728402	0.829789	0.833796	0.909856	0.718351	0.870869	1.10826	1.07762	1.03897
10.4071	0.66276	0.735764	0.844646	0.832696	0.871877	0.773584	0.916504	1.14856	1.09576	1.02544
10.42	0.669475	0.726655	0.832802	0.804129	0.885772	0.759513	0.923868	1.10462	1.07983	1.05637
10.4328	0.662728	0.730156	0.829624	0.815706	0.895759	0.690516	0.845098	1.07152	1.05067	0.999523
10.4456	0.668858	0.718836	0.846958	0.824943	0.883736	0.720225	0.853639	1.02286	1.04591	0.982452
10.4584	0.678013	0.730365	0.854912	0.839992	0.923381	0.716059	0.860998	1.08092	1.06996	0.999157
10.4712	0.672373	0.735222	0.819304	0.832018	0.904846	0.694536	0.879	1.12147	1.03812	1.01516
10.484	0.655293	0.70915	0.823047	0.816619	0.875282	0.691637	0.894047	1.07388	1.078	1.01495
10.4969	0.657872	0.722033	0.8327	0.843342	0.879155	0.728354	0.886674	1.13552	1.0836	1.02485
10.5097	0.690094	0.746938	0.842584	0.86708	0.928774	0.71268	0.888147	1.0933	1.00991	1.00905
10.5225	0.657885	0.729583	0.830083	0.825062	0.874519	0.680341	0.873122	1.07639	1.03611	1.02961
10.5353	0.678571	0.747727	0.854462	0.876434	0.912412	0.728958	0.860277	1.11494	1.05436	1.03022
10.5481	0.670922	0.748571	0.848106	0.840974	0.898374	0.700925	0.859197	1.09074	1.05367	1.04426
10.5609	0.681217	0.75631	0.863745	0.866396	0.924237	0.735895	0.933769	1.11504	1.09904	1.04446
10.5738	0.647977	0.699561	0.824062	0.815859	0.869741	0.738846	0.87774	1.12758	1.11611	1.03452
10.5866	0.688766	0.741764	0.819861	0.831962	0.891212	0.717924	0.887725	1.088	1.07309	1.04695
10.5994	0.672303	0.729484	0.834869	0.841192	0.861342	0.703983	0.875005	1.10877	1.08039	1.01667
10.6122	0.660192	0.725131	0.818567	0.84326	0.877658	0.699801	0.931998	1.15544	1.09314	1.07359
10.625	0.684007	0.756958	0.847603	0.844168	0.909393	0.747989	0.964139	1.20764	1.10773	1.0713
10.6378	0.660546	0.750493	0.834625	0.834104	0.886754	0.706495	0.868879	1.03619	1.04147	1.01052
10.6507	0.657021	0.745111	0.839894	0.844848	0.891518	0.685642	0.860021	1.0969	1.08059	1.06885
10.6635	0.66068	0.735541	0.839407	0.829656	0.883758	0.749501	0.89037	1.16702	1.1233	1.0344
10.6763	0.672964	0.739075	0.818376	0.824249	0.872008	0.740975	0.884898	1.09786	1.09356	1.00398
10.6891	0.675965	0.722427	0.839951	0.827947	0.869498	0.771684	0.915136	1.11302	1.08919	1.04271
10.7019	0.652379	0.742967	0.82481	0.821141	0.878379	0.713778	0.883926	1.11749	1.07433	1.01899
10.7147	0.661592	0.736406	0.823243	0.83739	0.890688	0.689425	0.836526	1.0861	1.04922	1.00234
10.7276	0.637257	0.715873	0.804372	0.810039	0.854301	0.74505	0.92835	1.10583	1.0426	1.04329
10.7404	0.664822	0.752045	0.864707	0.841487	0.886463	0.703118	0.888633	1.11599	1.04212	0.999554
10.7532	0.66446	0.762802	0.841535	0.820753	0.897642	0.664577	0.842105	1.07058	1.00019	0.987474
10.766	0.665342	0.739798	0.843563	0.846895	0.908837	0.704176	0.866109	1.0751	1.03481	0.989441
10.7788	0.660824	0.735613	0.835429	0.842163	0.899311	0.668666	0.797445	1.02267	0.986907	0.933265
10.7916	0.691616	0.765895	0.854228	0.870947	0.921747	0.709379	0.889718	1.0883	1.09739	1.02347
10.8045	0.645583	0.723271	0.819662	0.824133	0.859767	0.722788	0.822413	1.0881	1.04711	0.977687
10.8173	0.648795	0.717234	0.829985	0.834453	0.901271	0.736948	0.915785	1.11411	1.05075	1.03886
10.8301	0.650726	0.734032	0.837491	0.824725	0.876262	0.685524	0.900305	1.16299	1.1003	1.03571
10.8429	0.683444	0.747725	0.862185	0.845389	0.903457	0.679315	0.802022	1.02891	1.04507	0.976178
10.8557	0.668439	0.753413	0.849209	0.835907	0.897956	0.710992	0.864743	1.07472	1.06766	1.01604
10.8685	0.655207	0.723246	0.832575	0.824711	0.920225	0.702292	0.882983	1.08827	1.09128	1.01857
10.8814	0.675937	0.74128	0.825398	0.812163	0.884731	0.73902	0.870589	1.12907	1.09465	1.00571
10.8942	0.661275	0.729009	0.820596	0.82417	0.885542	0.710082	0.857321	1.10546	1.04453	1.01742
10.907	0.683914	0.738646	0.852748	0.843578	0.89874	0.722657	0.91558	1.08583	1.03974	1.05751
10.9198	0.661623	0.731888	0.829241	0.830001	0.862087	0.695081	0.864949	1.06973	1.07096	0.99899
10.9326	0.655683	0.725457	0.814473	0.819873	0.857054	0.677271	0.853447	1.08116	1.0629	1.04116
10.9454	0.65847	0.725883	0.829484	0.840832	0.884424	0.738004	0.898034	1.14513	1.12721	1.03012
10.9583	0.671671	0.733928	0.836443	0.838295	0.88964	0.690972	0.846653	1.08776	1.03908	0.973275
10.9711	0.661574	0.720023	0.826785	0.835819	0.878467	0.686243	0.84991	1.0512	1.01252	1.00826
10.9839	0.65083	0.734798	0.855534	0.827387	0.883465	0.699063	0.90054	1.12121	1.09961	1.07219
10.9967	0.661698	0.727742	0.828061	0.825074	0.894954	0.703241	0.888789	1.05282	1.04076	1.00267
11.0095	0.674064	0.726557	0.839221	0.853548	0.894678	0.684929	0.852112	1.09545	1.07804	0.980177
11.0223	0.678762	0.722643	0.829197	0.820244	0.890298	0.681311	0.859315	1.10933	1.08125	1.04496
11.0352	0.64909	0.72686	0.833575	0.85314	0.90237	0.727659	0.862939	1.07333	1.07187	0.979309
11.048	0.667603	0.742172	0.847398	0.839162	0.892026	0.717429	0.872772	1.0957	1.05922	1.01107
11.0608	0.663287	0.720976	0.856572	0.838888	0.901021	0.718284	0.902785	1.12538	1.1121	1.06847
11.0736	0.660417	0.732631	0.835816	0.835162	0.907621	0.67189	0.899267	1.09416	1.03801	1.04569
11.0864	0.655297	0.722192	0.824019	0.823777	0.865346	0.712052	0.868946	1.0526	1.02865	0.989777
11.0992	0.662037	0.732455	0.836895	0.834646	0.909436	0.677676	0.838131	1.06427	1.06907	1.0242
11.1121	0.661747	0.722791	0.822958	0.835652	0.882443	0.673375	0.856434	1.08058	1.00852	0.972309
11.1249	0.672967	0.741424	0.860961	0.851691	0.897324	0.712405	0.899027	1.11456	1.08639	1.01238
11.1377	0.648394	0.721295	0.818325	0.817435	0.884694	0.679539	0.889694	1.08739	1.02199	0.970073
11.1505	0.674265	0.720612	0.836841	0.829186	0.919373	0.682359	0.859678	1.04638	1.04651	1.01093
11.1633	0.666405	0.729858	0.846787	0.838936	0.905123	0.724051	0.894171	1.13294	1.06919	1.01488
11.1761	0.64227	0.728069	0.826929	0.835028	0.895133	0.696116	0.854991	1.06455	1.01962	1.04744
11.189	0.644445	0.706644	0.83177	0.828019	0.894425	0.705966	0.871893	1.11649	1.0972	1.05062
11.2018	0.649121	0.706703	0.822715	0.820013	0.880192	0.710262	0.851873	1.09281	1.06059	0.987372
11.2146	0.676911	0.723043	0.834428	0.825979	0.913089	0.702761	0.839367	1.10013	1.04933	1.01145
11.2274	0.645953	0.725821	0.840789	0.829157	0.89161	0.66552	0.868141	1.02635	1.05621	0.9936
11.2402	0.642665	0.715068	0.824208	0.804403	0.909005	0.747312	0.911664	1.12623	1.11585	1.047
11.253	0.668349	0.720062	0.824597	0.833473	0.860754	0.704747	0.884066	1.06641	1.05413	1.05385
11.2659	0.635857	0.715464	0.82574	0.812859	0.914956	0.680698	0.894975	1.05792	1.09437	1.02971
11.2787	0.635144	0.695607	0.817849	0.808428	0.884268	0.705856	0.893299	1.11717	1.05081	1.02408
11.2915	0.644698	0.720272	0.819185	0.817016	0.895269	0.7055	0.838543	1.05406	1.05087	0.964607
11.3043	0.659771	0.736371	0.827815	0.819104	0.898426	0.685756	0.86978	1.08663	1.05253	1.02771
11.3171	0.653495	0.722512	0.83329	0.84288	0.895039	0.6615	0.842741	1.04826	1.02453	1.03406
11.3299	0.645566	0.687039	0.802517	0.792797	0.885016	0.736497	0.899334	1.13904	1.08419	1.01153
11.3428	0.67775	0.74297	0.846523	0.838005	0.934692	0.673943	0.831057	1.06675	1.0203	0.961642
11.3556	0.645206	0.71466	0.815499	0.831083	0.904519	0.689493	0.866762	1.07285	1.03887	1.04103
11.3684	0.654173	0.717031	0.827941	0.839183	0.923974	0.711557	0.898599	1.0784	1.0516	1.07883
11.3812	0.652103	0.709831	0.817518	0.825745	0.894242	0.700951	0.850355	1.1037	1.04342	0.994592
11.394	0.655077	0.724039	0.846932	0.816425	0.897066	0.672117	0.839203	1.07215	1.0486	0.992673
11.4068	0.634299	0.699905	0.82415	0.813697	0.885783	0.673856	0.868537	1.05899	1.09866	0.996015
11.4197	0.646402	0.725346	0.830872	0.829084	0.906769	0.72855	0.884495	1.11982	1.12216	0.974155
11.4325	0.659235	0.733575	0.84209	0.838772	0.890495	0.692927	0.914745	1.09126	1.10258	1.05543
11.4453	0.682927	0.733948	0.855943	0.833897	0.91091	0.665664	0.870656	1.10565	1.08055	1.02314
11.4581	0.656543	0.737184	0.838958	0.835113	0.909473	0.70659	0.883279	1.10525	1.08777	1.08239
11.4709	0.641484	0.724292	0.838606	0.824219	0.897502	0.683687	0.854975	1.02427	1.00027	1.00153
11.4837	0.666049	0.737097	0.836776	0.830817	0.886402	0.679198	0.853649	1.02089	1.00732	1.02596
11.4966	0.670604	0.724427	0.829237	0.831395	0.894874	0.694705	0.820788	1.03709	1.05829	1.01418
11.5094	0.664965	0.735316	0.833497	0.846723	0.902808	0.735005	0.858825	1.07445	1.05235	1.02514
11.5222	0.654302	0.719131	0.821722	0.825925	0.887628	0.718797	0.911571	1.08495	1.02923	1.08975
11.535	0.636435	0.704411	0.820067	0.823565	0.883957	0.703872	0.866098	1.07878	1.08048	1.06464
11.5478	0.653459	0.715892	0.824335	0.822324	0.896335	0.686498	0.874317	1.09108	1.06404	1.01871
11.5606	0.650846	0.717436	0.8286	0.834651	0.893683	0.687607	0.866368	1.09966	1.04847	1.03803
11.5735	0.662207	0.718561	0.829637	0.812793	0.873943	0.700637	0.900233	1.13173	1.07111	1.04751
11.5863	0.66728	0.747431	0.835767	0.836335	0.9091	0.693225	0.884693	1.17481	1.09685	1.08204
11.5991	0.655693	0.718856	0.832915	0.819649	0.903256	0.69487	0.876063	1.08359	1.08867	1.05699
11.6119	0.664107	0.735655	0.855333	0.843459	0.917069	0.668651	0.835687	1.05899	0.997452	0.991257
11.6247	0.661997	0.731826	0.852773	0.845547	0.910908	0.688791	0.871338	1.03426	1.02617	0.971529
11.6375	0.664824	0.712482	0.825402	0.834607	0.918347	0.721664	0.869453	1.11894	1.05649	1.0293
11.6504	0.671941	0.720947	0.826546	0.841829	0.899719	0.712525	0.875252	1.0913	1.05119	1.0431
11.6632	0.625363	0.702694	0.808244	0.799595	0.859364	0.722454	0.881751	1.08373	1.07721	1.00652
11.676	0.648454	0.705786	0.808706	0.828114	0.898237	0.711236	0.859657	1.0942	1.10228	0.998726
11.6888	0.671376	0.713395	0.815203	0.82475	0.906776	0.695059	0.838	1.07413	1.05982	1.0122
11.7016	0.658504	0.701427	0.803711	0.796036	0.913982	0.694412	0.914978	1.15071	1.09448	1.10008
11.7144	0.646516	0.692359	0.810562	0.82062	0.916383	0.692051	0.858227	1.02661	1.02728	0.997614
11.7273	0.656248	0.691237	0.801539	0.818061	0.899977	0.725514	0.88162	1.08292	1.09237	1.06332
11.7401	0.662959	0.70642	0.824454	0.840995	0.905979	0.711393	0.85712	1.06199	1.08371	1.05507
11.7529	0.664684	0.707119	0.807878	0.82034	0.900123	0.677962	0.892246	1.07724	1.10175	1.08236
11.7657	0.663361	0.713501	0.832159	0.830166	0.903444	0.713334	0.888307	1.07972	1.07846	1.03047
11.7785	0.653523	0.714861	0.824405	0.818003	0.907982	0.736562	0.922108	1.15595	1.09055	1.10374
11.7913	0.65896	0.693369	0.820973	0.83396	0.89681	0.688661	0.839455	1.0455	0.994112	0.977142
11.8042	0.638549	0.688064	0.791011	0.817634	0.91391	0.667063	0.880706	1.06573	1.05899	1.04333
11.817	0.627081	0.686107	0.806376	0.802117	0.917788	0.718709	0.861482	1.10951	1.09516	1.05925
11.8298	0.644447	0.697841	0.824727	0.82678	0.89772	0.709106	0.847345	1.05508	1.06281	1.00501
11.8426	0.652277	0.690109	0.818388	0.832639	0.908438	0.738599	0.904986	1.08833	1.06944	0.985901
11.8554	0.664912	0.717915	0.813488	0.847626	0.910785	0.699832	0.870479	1.1151	1.07655	1.07672
11.8682	0.67377	0.717252	0.834753	0.852007	0.930354	0.708715	0.831456	1.08618	1.0221	1.02423
11.8811	0.650556	0.698326	0.811494	0.831047	0.89675	0.698775	0.83482	1.05055	1.03594	1.01699
11.8939	0.643642	0.69132	0.821719	0.814926	0.912946	0.696908	0.861095	1.09901	1.06241	1.03838
11.9067	0.658626	0.698678	0.824421	0.834939	0.920675	0.69466	0.83374	1.05467	1.05824	0.97335
11.9195	0.658819	0.687039	0.830562	0.841142	0.911809	0.687094	0.861992	1.07652	1.11342	1.01456
11.9323	0.644636	0.710781	0.810989	0.827447	0.91442	0.723295	0.875262	1.1287	1.09392	1.05185
11.9451	0.652896	0.735674	0.813826	0.835231	0.900009	0.686725	0.855108	1.0524	1.01977	1.02341
11.958	0.662174	0.693784	0.790669	0.818146	0.907319	0.72687	0.892111	1.13724	1.04604	1.09144
11.9708	0.641752	0.68451	0.800105	0.799977	0.913308	0.705896	0.863597	1.06866	1.03266	1.02261
11.9836	0.638813	0.714297	0.827658	0.830807	0.90696	0.684624	0.855426	1.07112	1.08639	1.01681
11.9964	0.656324	0.708396	0.793751	0.83206	0.91571	0.711084	0.865276	1.1425	1.10495	1.07848
12.0092	0.63697	0.715081	0.81492	0.827775	0.920047	0.709119	0.834165	1.08821	1.10014	1.0535
12.022	0.671928	0.713824	0.820217	0.84055	0.947384	0.697197	0.84476	1.06587	1.05749	1.06003
12.0349	0.657972	0.701933	0.802822	0.810306	0.895677	0.701333	0.857055	1.07785	1.08402	1.00209
12.0477	0.655224	0.704862	0.807125	0.835787	0.951535	0.717321	0.900784	1.05929	1.10151	0.997063
12.0605	0.653443	0.694903	0.809336	0.818021	0.907711	0.680346	0.857456	1.08282	1.06977	0.983222
12.0733	0.679348	0.748553	0.843223	0.86244	0.932146	0.696389	0.869545	1.1208	1.07697	1.06201
12.0861	0.674412	0.691303	0.806914	0.816723	0.916897	0.737895	0.870344	1.11465	1.08503	1.05877
12.0989	0.608746	0.678219	0.787457	0.794749	0.908911	0.699767	0.875999	1.14655	1.08366	1.01245
12.1118	0.649239	0.725558	0.837879	0.844364	0.928192	0.655386	0.841805	1.10109	1.01584	1.04433
12.1246	0.661894	0.69979	0.80141	0.824123	0.912069	0.717716	0.872698	1.07419	1.0839	1.07329
12.1374	0.638217	0.697931	0.795693	0.827929	0.923326	0.691119	0.871266	1.07467	1.05096	1.00798
12.1502	0.639671	0.687083	0.816482	0.842892	0.904471	0.656115	0.817179	1.08233	1.08081	1.00907
12.163	0.687644	0.716982	0.814341	0.843917	0.918579	0.699711	0.834115	1.02589	1.02089	1.00609
12.1758	0.664344	0.711733	0.82455	0.841007	0.941845	0.680753	0.850712	1.06551	0.997923	1.02807
12.1887	0.634985	0.694594	0.804501	0.82137	0.933359	0.688536	0.852042	1.04943	1.04737	1.02476
12.2015	0.64152	0.709254	0.833994	0.841612	0.950962	0.687633	0.834937	1.10589	1.01981	0.978408
12.2143	0.656144	0.69344	0.809304	0.794445	0.897058	0.704703	0.88746	1.08231	1.1144	1.06246
12.2271	0.663675	0.716442	0.824942	0.835005	0.910925	0.670508	0.843193	1.10328	1.04239	1.04833
12.2399	0.642275	0.68427	0.810323	0.841082	0.922384	0.682998	0.847768	1.07919	1.0485	1.03275
12.2527	0.651003	0.709391	0.810042	0.816195	0.929846	0.652856	0.823458	1.07461	1.00783	0.987096
12.2656	0.647283	0.71585	0.788764	0.824067	0.912789	0.677333	0.821721	1.04797	1.01755	1.03126
12.2784	0.658767	0.705138	0.827567	0.846428	0.911462	0.690065	0.860255	1.06856	1.0192	1.05228
12.2912	0.642066	0.704919	0.821518	0.829279	0.901775	0.731297	0.886483	1.05375	1.06068	1.02061
12.304	0.622249	0.675684	0.79467	0.816291	0.889191	0.735771	0.862643	1.14109	1.09518	1.06775
12.3168	0.679896	0.724434	0.830966	0.846752	0.949509	0.738126	0.871165	1.13754	1.06093	1.03543
12.3296	0.648529	0.687449	0.826443	0.838957	0.926186	0.690405	0.865401	1.09236	1.03918	1.06468
12.3425	0.647616	0.691752	0.797651	0.818213	0.929088	0.71961	0.852373	1.05327	1.05862	1.04201
12.3553	0.649825	0.71364	0.811249	0.834579	0.930818	0.671486	0.812008	1.00109	1.02322	0.969623
12.3681	0.65211	0.710979	0.800556	0.81809	0.928942	0.668343	0.865775	1.08117	1.08007	1.05271
12.3809	0.641452	0.687834	0.801633	0.816362	0.911932	0.705525	0.892204	1.0975	1.05698	1.03698
12.3937	0.647665	0.688219	0.813441	0.813005	0.917062	0.724435	0.908295	1.08658	1.10155	1.05218
12.4065	0.659332	0.690759	0.794858	0.828459	0.912984	0.677284	0.863594	1.03463	1.01986	1.04108
12.4194	0.656615	0.681825	0.796392	0.827136	0.90236	0.673942	0.839071	1.11475	1.08142	1.03849
12.4322	0.649287	0.699257	0.798368	0.832598	0.928331	0.718073	0.882319	1.14791	1.10739	1.05152
12.445	0.660349	0.716223	0.816486	0.839483	0.9451	0.738973	0.911924	1.11708	1.11233	1.04667
12.4578	0.664393	0.712053	0.826565	0.844645	0.948623	0.700969	0.844856	1.0913	1.04791	1.03453
12.4706	0.641903	0.68923	0.787303	0.818346	0.912421	0.664722	0.829401	1.07305	1.07581	1.00128
12.4834	0.669686	0.699731	0.815075	0.832112	0.932983	0.728317	0.936361	1.12032	1.1451	1.09325
12.4963	0.633172	0.676723	0.784722	0.804349	0.887201	0.716804	0.897103	1.13616	1.09107	1.0696
12.5091	0.667305	0.698354	0.835326	0.811055	0.933115	0.721402	0.922331	1.14406	1.15339	1.14398
12.5219	0.664357	0.712057	0.805313	0.837658	0.931608	0.697822	0.851229	1.06347	1.03933	1.0055
12.5347	0.647657	0.692059	0.790985	0.811771	0.916888	0.73959	0.860601	1.10646	1.08827	1.0991
12.5475	0.625149	0.690764	0.781722	0.803102	0.883002	0.685832	0.851427	1.12068	1.06192	1.08446
12.5603	0.641993	0.692873	0.799656	0.803261	0.918949	0.697373	0.867484	1.08314	1.06519	1.03646
12.5732	0.655809	0.698002	0.82616	0.802177	0.905274	0.68085	0.843634	1.03078	1.0441	1.01867
12.586	0.647419	0.707988	0.795564	0.821128	0.927988	0.688307	0.886259	1.07397	1.05495	1.07273
12.5988	0.634037	0.696662	0.789026	0.808263	0.918743	0.676145	0.8681	1.07433	1.0647	1.0548
12.6116	0.660222	0.694455	0.804807	0.81763	0.940471	0.714539	0.849576	1.05546	1.0599	1.05057
12.6244	0.654858	0.690307	0.806635	0.803286	0.938492	0.718853	0.865061	1.12014	1.09014	1.07052
12.6372	0.667181	0.695438	0.800347	0.818428	0.904731	0.662862	0.83423	1.09644	1.05803	1.01815
12.6501	0.660574	0.704142	0.823922	0.830788	0.923171	0.674478	0.865125	1.05894	1.07015	1.03718
12.6629	0.652502	0.685715	0.80415	0.814867	0.911674	0.74089	0.8892	1.08909	1.09832	1.0341
12.6757	0.656104	0.707225	0.807061	0.825759	0.949054	0.720889	0.863888	1.14361	1.06803	1.05805
12.6885	0.659397	0.696466	0.814776	0.815251	0.928186	0.696292	0.880966	1.09602	1.0882	1.03394
12.7013	0.653917	0.683746	0.803801	0.828872	0.920284	0.709	0.888412	1.12071	1.10607	1.06452
12.7141	0.636012	0.669044	0.780621	0.797584	0.888297	0.743134	0.8773	1.08174	1.07088	1.07114
12.727	0.645389	0.680406	0.77381	0.797069	0.911568	0.701685	0.85456	1.10322	1.08064	1.05339
12.7398	0.633947	0.68632	0.773213	0.778524	0.890601	0.681634	0.887289	1.07943	1.08908	1.04469
12.7526	0.677319	0.708527	0.801762	0.836808	0.914033	0.680059	0.84875	1.08952	1.07413	0.994194
12.7654	0.643423	0.688354	0.786966	0.831555	0.909132	0.686076	0.835046	1.03527	1.04539	1.04033
12.7782	0.619261	0.676385	0.775618	0.799482	0.87687	0.715082	0.904866	1.07288	1.03558	0.950543
12.791	0.651245	0.680241	0.798459	0.827208	0.924081	0.698877	0.839465	1.12193	1.07031	1.08066
12.8039	0.644609	0.702263	0.819504	0.80897	0.889663	0.705467	0.832073	1.13618	1.04834	1.00178
12.8167	0.665147	0.710415	0.790165	0.829091	0.925984	0.662937	0.832136	1.06362	1.08367	1.05525
12.8295	0.644565	0.682481	0.789948	0.815348	0.924569	0.67798	0.845918	1.06501	1.03984	1.08554
12.8423	0.660612	0.696036	0.787487	0.820143	0.922983	0.664756	0.794944	1.06839	1.03866	1.05619
12.8551	0.67454	0.710799	0.817403	0.848947	0.928956	0.724666	0.891973	1.13031	1.16944	1.05654
12.8679	0.652022	0.69463	0.807891	0.829921	0.923494	0.722878	0.8614	1.08692	1.08902	1.06818
12.8808	0.651234	0.72235	0.818847	0.840638	0.950108	0.70493	0.840978	1.03695	1.03117	1.09078
12.8936	0.647326	0.711599	0.815647	0.82704	0.917828	0.658912	0.839869	1.10271	1.05763	1.06608
12.9064	0.655002	0.690977	0.786098	0.801695	0.915727	0.647809	0.837623	1.07495	1.04398	1.05471
12.9192	0.632053	0.687673	0.764968	0.805003	0.907385	0.672712	0.835707	1.07821	1.04868	1.03986
12.932	0.648337	0.684395	0.799812	0.821305	0.926174	0.716186	0.852296	1.12707	1.11941	1.05254
12.9448	0.653481	0.697067	0.781107	0.82113	0.912935	0.671465	0.81906	1.06241	1.02376	1.02728
12.9577	0.64841	0.68003	0.78959	0.82994	0.923141	0.672434	0.83872	1.06458	1.09776	1.01286
12.9705	0.65379	0.695809	0.792181	0.825465	0.925238	0.648881	0.819895	1.06627	1.02588	1.03191
12.9833	0.623766	0.65755	0.80281	0.798531	0.897172	0.648986	0.818341	1.07908	1.08678	1.07912
12.9961	0.636559	0.681693	0.778415	0.803472	0.907352	0.694825	0.867955	1.09521	1.07576	1.02943
13.0089	0.641828	0.699027	0.793438	0.818471	0.913609	0.650299	0.844536	1.08986	1.04665	1.05638
13.0217	0.639714	0.688311	0.808105	0.811729	0.920632	0.687192	0.872995	1.09219	1.09403	1.1025
13.0346	0.666611	0.707886	0.816108	0.831194	0.919846	0.672722	0.821674	1.02448	1.06122	0.978135
13.0474	0.64042	0.702329	0.790952	0.840559	0.924885	0.673423	0.852361	1.07439	1.04567	1.08466
13.0602	0.650977	0.675142	0.794418	0.803623	0.898476	0.655296	0.806415	1.07413	1.09009	1.07416
13.073	0.661377	0.716908	0.815394	0.83915	0.956923	0.661871	0.808222	1.06063	1.07043	1.05643
13.0858	0.635332	0.686201	0.786074	0.798708	0.910217	0.693163	0.848625	1.09134	1.0982	1.05295
13.0986	0.662708	0.697443	0.810159	0.82995	0.942314	0.680449	0.844197	1.08395	1.10143	1.09865
13.1115	0.672693	0.694606	0.802036	0.82201	0.940245	0.656942	0.825231	1.10456	1.08798	1.05443
13.1243	0.640181	0.701223	0.827543	0.839984	0.902973	0.670466	0.83462	1.04294	1.08711	1.03593
13.1371	0.652534	0.677758	0.786104	0.819548	0.922899	0.668872	0.82251	1.07922	1.12862	1.06399
13.1499	0.669022	0.709182	0.788985	0.804053	0.909385	0.638524	0.796324	1.03626	1.05727	1.01727
13.1627	0.64903	0.678347	0.799989	0.814296	0.928435	0.67845	0.828588	1.10784	1.10798	1.09257
13.1755	0.640765	0.698329	0.799292	0.823859	0.919509	0.660774	0.778165	1.05754	1.07801	0.996319
13.1884	0.68671	0.736632	0.820998	0.84303	0.954066	0.683124	0.859082	1.09817	1.09336	1.03647
13.2012	0.643673	0.684107	0.800778	0.813436	0.927052	0.709777	0.868282	1.13497	1.14929	1.12412
13.214	0.657659	0.699041	0.814301	0.835147	0.941867	0.668236	0.842145	1.04401	1.10917	1.07239
13.2268	0.642078	0.690207	0.799659	0.806049	0.917695	0.662997	0.833155	1.07795	1.12088	1.09811
13.2396	0.644987	0.698448	0.794355	0.808711	0.934069	0.632888	0.838077	1.04355	1.07005	1.02348
13.2524	0.640522	0.674862	0.79294	0.806267	0.920079	0.694182	0.843421	1.05945	1.10188	1.03517
13.2653	0.661688	0.701532	0.813603	0.821227	0.920491	0.643497	0.812805	1.10542	1.09969	1.00697
13.2781	0.648763	0.697996	0.804201	0.81673	0.938115	0.662571	0.850373	1.08923	1.09162	1.05723
13.2909	0.660485	0.686309	0.806936	0.826592	0.92046	0.696045	0.845777	1.09	1.12397	1.08494
13.3037	0.63801	0.699837	0.805418	0.814009	0.950553	0.685447	0.835139	1.15705	1.17945	1.07507
13.3165	0.684295	0.724	0.838521	0.824763	0.938609	0.684045	0.836687	1.08376	1.05289	1.04814
13.3293	0.629342	0.669489	0.772219	0.799429	0.896138	0.703106	0.773167	1.01955	1.0792	1.02008
13.3422	0.643724	0.682774	0.8125	0.806631	0.91699	0.65901	0.823852	1.1098	1.07583	1.11175
13.355	0.648099	0.694086	0.809763	0.818371	0.911407	0.680306	0.830062	1.04898	1.10064	1.01582
13.3678	0.648593	0.687166	0.792617	0.811235	0.917586	0.672534	0.833469	1.08077	1.12295	1.02098
13.3806	0.627803	0.685053	0.783004	0.796589	0.919202	0.665886	0.807089	1.10073	1.12719	1.07589
13.3934	0.660193	0.704136	0.810118	0.837299	0.927957	0.698276	0.879615	1.07166	1.08792	1.02739
13.4062	0.621848	0.677578	0.785481	0.787684	0.917158	0.65699	0.83901	1.02724	1.08874	1.02264
13.4191	0.633248	0.672597	0.786548	0.802649	0.881372	0.689778	0.852997	1.02683	1.07468	1.08089
13.4319	0.644025	0.686366	0.79808	0.811807	0.93225	0.697487	0.847482	1.1209	1.09952	1.07757
13.4447	0.634608	0.672924	0.801421	0.80074	0.911536	0.671546	0.803367	1.0887	1.09809	1.05233
13.4575	0.635928	0.683245	0.78752	0.811304	0.923347	0.727116	0.890271	1.1182	1.16796	1.14214
13.4703	0.668019	0.704829	0.8262	0.829101	0.937442	0.658653	0.822202	1.04112	1.02449	1.0105
13.4831	0.633021	0.691796	0.795361	0.81367	0.927165	0.716232	0.870295	1.09741	1.12022	1.13011
13.496	0.641773	0.691705	0.785928	0.800677	0.915085	0.67279	0.850305	1.10741	1.11242	1.03921
13.5088	0.659419	0.692521	0.812774	0.807548	0.920162	0.750491	0.856132	1.12621	1.11088	1.04908
13.5216	0.650222	0.696012	0.8192	0.822279	0.920726	0.673559	0.859239	1.09545	1.14199	1.05381
13.5344	0.612891	0.673525	0.790054	0.778783	0.917586	0.682334	0.852184	1.06696	1.12297	1.05704
13.5472	0.645384	0.682724	0.810776	0.819619	0.92247	0.713142	0.821121	1.06243	1.07169	1.02776
13.56	0.651121	0.702978	0.827842	0.809808	0.931554	0.659805	0.816425	1.09461	1.07163	1.06967
13.5729	0.659403	0.715481	0.825622	0.837871	0.939374	0.675738	0.814399	1.0113	1.05185	1.03446
13.5857	0.643947	0.676736	0.798569	0.828567	0.926408	0.683939	0.824282	1.07629	1.10177	1.0329
13.5985	0.639826	0.68441	0.814469	0.817319	0.921045	0.683488	0.808413	1.06357	1.05265	1.06478
13.6113	0.674333	0.709517	0.825266	0.842241	0.953558	0.678666	0.864614	1.09749	1.1288	1.07418
13.6241	0.646345	0.684235	0.805943	0.807733	0.924758	0.704741	0.887511	1.158	1.1394	1.06604
13.6369	0.65704	0.681861	0.796856	0.796128	0.927782	0.700298	0.870475	1.0678	1.09971	1.04744
13.6498	0.637296	0.694929	0.816462	0.807813	0.942933	0.680741	0.84109	1.05649	1.08468	1.1158
13.6626	0.652336	0.677889	0.794827	0.813883	0.951095	0.678222	0.86255	1.06571	1.06719	1.07926
13.6754	0.64469	0.692939	0.798906	0.802927	0.933366	0.677819	0.851464	1.08863	1.08216	1.07689
13.6882	0.633095	0.686139	0.806289	0.79434	0.924484	0.681581	0.818621	1.0799	1.11708	1.05978
13.701	0.65412	0.694722	0.818384	0.798629	0.949782	0.682323	0.860883	1.05691	1.12888	1.07925
13.7138	0.651054	0.68415	0.825465	0.791887	0.937307	0.705149	0.824538	1.09686	1.09243	1.05613
13.7267	0.663682	0.703847	0.821019	0.814202	0.942349	0.659825	0.833392	1.09347	1.04285	1.06762
13.7395	0.633395	0.685845	0.800245	0.795113	0.928407	0.683269	0.894913	1.03645	1.11654	1.05982
13.7523	0.659288	0.704222	0.79428	0.81656	0.928751	0.678946	0.85653	1.13112	1.12887	1.04551
13.7651	0.634641	0.681382	0.804221	0.804516	0.921403	0.720312	0.896744	1.10762	1.11251	1.09894
13.7779	0.640998	0.671297	0.815981	0.81266	0.915558	0.669378	0.861601	1.14202	1.13857	1.1192
13.7907	0.628062	0.685617	0.795823	0.802161	0.890351	0.686547	0.855631	1.09378	1.07141	1.07254
13.8036	0.622807	0.674384	0.799113	0.801289	0.918203	0.702482	0.843925	1.15639	1.13315	1.09945
13.8164	0.651058	0.726869	0.833596	0.848538	0.99186	0.673329	0.853096	1.08546	1.02578	1.03162
13.8292	0.65097	0.706873	0.817685	0.848581	0.930302	0.664895	0.818683	1.08757	1.09287	1.09025
13.842	0.63511	0.696872	0.780492	0.777309	0.922364	0.676607	0.816247	1.04138	1.04547	1.00627
13.8548	0.64703	0.690498	0.823544	0.80678	0.936009	0.670696	0.81208	1.05506	1.0819	1.0329
13.8676	0.650335	0.691657	0.799622	0.811342	0.9138	0.698829	0.863839	1.14196	1.0921	1.09354
13.8805	0.647069	0.693296	0.808633	0.797039	0.928548	0.642456	0.830939	1.07642	1.11993	1.04926
13.8933	0.66305	0.691635	0.814853	0.817797	0.948315	0.697408	0.84058	1.11834	1.09306	1.07096
13.9061	0.659417	0.714805	0.816029	0.815581	0.942181	0.678236	0.854805	1.0569	1.10437	1.03833
13.9189	0.632638	0.677668	0.792606	0.804763	0.914349	0.743104	0.886667	1.1083	1.07229	1.09818
13.9317	0.665446	0.701212	0.815998	0.821262	0.929932	0.688049	0.887867	1.1382	1.11375	1.08245
13.9445	0.636828	0.694481	0.825611	0.817123	0.942305	0.711208	0.84692	1.10729	1.12281	1.05915
13.9574	0.644915	0.700294	0.794209	0.813237	0.925578	0.686945	0.876415	1.09783	1.06082	1.09172
13.9702	0.685944	0.714897	0.834542	0.825907	0.934177	0.693122	0.845875	1.07022	1.09448	1.10469
13.983	0.665427	0.708306	0.830616	0.840354	0.946296	0.658991	0.877519	1.08541	1.08698	1.07046
13.9958	0.645046	0.707851	0.820379	0.822056	0.933281	0.699042	0.853219	1.07619	1.09442	1.06133
14.0086	0.630873	0.691666	0.799485	0.801725	0.917031	0.675196	0.871665	1.11576	1.11048	1.13206
14.0214	0.656269	0.722045	0.822257	0.822495	0.945163	0.719828	0.832836	1.01437	1.08589	1.02328
14.0343	0.658905	0.736751	0.848129	0.860557	0.919462	0.676047	0.853035	1.10361	1.10993	1.06027
14.0471	0.656563	0.708683	0.832602	0.80619	0.924071	0.70193	0.853592	1.07827	1.1061	1.0678
14.0599	0.663014	0.696372	0.818107	0.816637	0.910841	0.694175	0.824065	0.994384	0.947374	0.902268
14.0727	0.634605	0.679258	0.817735	0.797606	0.910341	0.661471	0.79372	1.08619	1.09818	1.0583
14.0855	0.64676	0.719215	0.793379	0.809506	0.905668	0.679936	0.840166	1.00736	1.04476	1.05202
14.0983	0.652157	0.705749	0.818723	0.826236	0.918666	0.700228	0.85136	1.12346	1.07282	1.02684
14.1112	0.660584	0.710758	0.806321	0.804029	0.91048	0.643285	0.802219	1.0448	1.04903	1.00771
14.124	0.680169	0.725673	0.838906	0.829177	0.936713	0.699313	0.826229	1.10509	1.10088	1.04384
14.1368	0.642219	0.680801	0.80703	0.825641	0.89913	0.670321	0.844444	1.11995	1.12621	1.07088
14.1496	0.640624	0.696106	0.820931	0.821549	0.902935	0.682866	0.863759	1.06929	1.05387	1.01734
14.1624	0.64388	0.711111	0.808823	0.812108	0.902667	0.693993	0.825318	1.10037	1.04608	1.02149
14.1752	0.648134	0.710503	0.81559	0.827313	0.935537	0.710442	0.85899	1.11291	1.11993	1.0877
14.1881	0.654896	0.723114	0.795874	0.824055	0.902266	0.680611	0.824322	1.12907	1.16952	1.13068
14.2009	0.651954	0.683042	0.788637	0.789515	0.895454	0.698878	0.854382	1.0684	1.0772	1.0256
14.2137	0.652573	0.677483	0.816597	0.815192	0.897036	0.68249	0.812561	1.07324	1.0906	1.03083
14.2265	0.651141	0.709913	0.815783	0.806338	0.904486	0.658835	0.826654	1.05777	1.12459	1.08825
14.2393	0.629779	0.67607	0.797988	0.793657	0.892918	0.739069	0.879402	1.07433	1.11287	1.08793
14.2521	0.640668	0.691383	0.815305	0.824729	0.905569	0.669844	0.840494	1.05145	1.10419	1.06191
14.265	0.653514	0.676682	0.78209	0.802116	0.898316	0.656948	0.832605	1.02332	1.10406	1.07628
14.2778	0.665874	0.717716	0.805194	0.832038	0.905401	0.669864	0.834915	1.06708	1.08316	1.06036
14.2906	0.654089	0.699128	0.79286	0.806291	0.909589	0.632368	0.835744	1.06676	1.13527	1.05277
14.3034	0.627593	0.693378	0.812586	0.815162	0.89447	0.68701	0.862077	1.14527	1.10432	1.08726
14.3162	0.67634	0.712037	0.833002	0.840947	0.924239	0.691067	0.829265	1.07444	1.12112	1.07962
14.329	0.652368	0.701147	0.813445	0.817202	0.905665	0.650641	0.800414	1.11513	1.11258	1.07808
14.3419	0.646999	0.701326	0.806767	0.808521	0.91823	0.689085	0.835268	1.06034	1.07287	1.02064
14.3547	0.652035	0.696621	0.786284	0.801132	0.906803	0.667568	0.809335	1.11494	1.08239	1.05988
14.3675	0.638344	0.691003	0.806908	0.811804	0.913893	0.660893	0.821509	1.09783	1.06634	1.04319
14.3803	0.653728	0.716397	0.799405	0.787995	0.909553	0.694367	0.845077	1.03646	1.08412	1.05669
14.3931	0.65088	0.699371	0.818975	0.81136	0.901818	0.693957	0.84011	1.08043	1.0737	1.06681
14.4059	0.675321	0.724536	0.814809	0.813978	0.903579	0.631183	0.806254	1.06109	1.08201	1.03587
14.4188	0.667401	0.704019	0.824947	0.804649	0.919203	0.669177	0.823979	1.05009	1.07381	1.04541
14.4316	0.65762	0.701127	0.807958	0.815832	0.921942	0.682017	0.864826	1.10785	1.07311	1.09419
14.4444	0.649778	0.693047	0.811995	0.818559	0.906656	0.67643	0.84579	1.10769	1.07284	1.05473
14.4572	0.650583	0.686242	0.783959	0.810063	0.894891	0.673998	0.830963	1.09847	1.12313	1.02776
14.47	0.64288	0.67365	0.790685	0.809053	0.897544	0.68342	0.847986	1.06234	1.0807	1.06799
14.4828	0.643985	0.692898	0.804219	0.81808	0.920269	0.723315	0.888093	1.13386	1.13499	1.11037
14.4957	0.663167	0.689991	0.806542	0.80412	0.899571	0.642127	0.857754	1.06557	1.11047	1.11072
14.5085	0.650668	0.713644	0.818907	0.833398	0.911573	0.719084	0.890567	1.15505	1.13623	1.09637
14.5213	0.647756	0.699316	0.81757	0.817057	0.90892	0.657793	0.828172	1.06194	1.10862	1.07545
14.5341	0.645003	0.697354	0.804534	0.80514	0.881513	0.66138	0.797799	1.08482	1.07277	1.11108
14.5469	0.659645	0.692596	0.811961	0.802808	0.890367	0.65471	0.837195	1.09333	1.10749	1.05891
14.5597	0.653967	0.692164	0.808521	0.803939	0.896236	0.690665	0.8381	1.10656	1.15091	1.09966
14.5726	0.634805	0.693072	0.811602	0.804728	0.886877	0.716176	0.865232	1.12132	1.1062	1.04586
14.5854	0.622668	0.684777	0.809473	0.803948	0.898725	0.696689	0.828129	1.09899	1.09322	1.10188
14.5982	0.638782	0.699165	0.80137	0.829589	0.910423	0.685195	0.865423	1.11928	1.13273	1.06275
14.611	0.661419	0.694595	0.800468	0.814515	0.9053	0.685712	0.848691	1.11069	1.03622	1.05624
14.6238	0.656296	0.707395	0.820586	0.828183	0.925832	0.646432	0.825582	1.06789	1.11111	1.09765
14.6366	0.629305	0.682619	0.785373	0.803261	0.892952	0.725759	0.889412	1.11102	1.16249	1.11959
14.6495	0.634511	0.675197	0.784693	0.806505	0.913397	0.655301	0.850439	1.0955	1.10958	1.07701
14.6623	0.660275	0.716409	0.82333	0.829122	0.928553	0.713079	0.873749	1.08138	1.07824	1.10501
14.6751	0.646238	0.691445	0.786884	0.814076	0.892253	0.670384	0.822324	1.13249	1.08136	1.02813
14.6879	0.65548	0.69331	0.827619	0.834066	0.908275	0.665563	0.841636	1.04403	1.12873	1.11865
14.7007	0.647303	0.698131	0.799295	0.804972	0.908641	0.695763	0.85414	1.09755	1.07289	1.05595
14.7135	0.660727	0.697624	0.819601	0.832752	0.935421	0.645329	0.82338	1.095	1.06239	1.04532
14.7264	0.621999	0.684804	0.802899	0.809243	0.897545	0.736352	0.856749	1.10789	1.06773	1.05147
14.7392	0.647512	0.678644	0.791637	0.796267	0.875296	0.66651	0.83789	1.12174	1.09807	1.11219
14.752	0.645555	0.686707	0.800167	0.812456	0.891443	0.680209	0.83518	1.10214	1.05279	1.06491
14.7648	0.648263	0.701896	0.810938	0.82045	0.899351	0.70473	0.851357	1.05909	1.08119	1.04675
14.7776	0.62291	0.670676	0.798809	0.812096	0.891625	0.652161	0.83772	1.11778	1.03272	1.05447
14.7904	0.637129	0.679581	0.791522	0.803676	0.911669	0.730139	0.838312	1.07879	1.10777	1.07411
14.8033	0.636174	0.687065	0.79177	0.818341	0.912765	0.648947	0.832106	1.05733	1.058	1.07686
14.8161	0.643723	0.696182	0.802358	0.810346	0.902722	0.67874	0.839946	1.02247	1.0959	1.0892
14.8289	0.645757	0.695491	0.800895	0.808271	0.910784	0.693812	0.841832	1.09088	1.13412	1.03035
14.8417	0.652968	0.694891	0.808825	0.820728	0.906578	0.668955	0.855743	1.14209	1.11561	1.10858
14.8545	0.62501	0.692811	0.801996	0.821924	0.891319	0.66746	0.826901	1.06203	1.08704	1.08958
14.8673	0.645284	0.704211	0.817797	0.797368	0.936423	0.705273	0.831501	1.0779	1.07598	1.07613
14.8802	0.654853	0.701946	0.818028	0.82452	0.906606	0.691256	0.874536	1.11243	1.12602	1.09235
14.893	0.658697	0.703007	0.829715	0.847637	0.92289	0.702635	0.86226	1.13022	1.1113	1.1066
14.9058	0.655877	0.702444	0.821821	0.823025	0.911796	0.685192	0.848813	1.12458	1.16209	1.05298
14.9186	0.631875	0.694838	0.792444	0.812154	0.906997	0.672032	0.851448	1.08784	1.12603	1.10109
14.9314	0.654525	0.709557	0.828672	0.826124	0.910809	0.642135	0.825562	1.08503	1.0786	1.01472
14.9442	0.637301	0.680319	0.791078	0.806671	0.904499	0.728121	0.84683	1.14624	1.09218	1.07103
14.9571	0.634122	0.712701	0.802611	0.816826	0.910911	0.680911	0.851572	1.09764	1.09848	1.05637
14.9699	0.648856	0.694545	0.82866	0.819543	0.916899	0.684774	0.838564	1.07068	1.08537	1.07499
14.9827	0.649336	0.670403	0.795695	0.800948	0.90292	0.713193	0.846514	1.09961	1.06626	1.05826
14.9955	0.638033	0.699046	0.818823	0.827895	0.921047	0.677455	0.847068	1.10284	1.1281	1.06409
15.0083	0.629835	0.687928	0.812802	0.806925	0.917651	0.676372	0.856235	1.12065	1.07132	1.07071
15.0211	0.652534	0.690506	0.799394	0.839563	0.904614	0.696468	0.898661	1.104	1.10372	1.05798
15.034	0.648949	0.672751	0.77931	0.802561	0.903061	0.702333	0.855613	1.05606	1.07927	1.03891
15.0468	0.635367	0.687871	0.802658	0.796421	0.883243	0.678254	0.799906	1.07457	1.07081	1.03437
15.0596	0.650262	0.68979	0.827541	0.830719	0.905075	0.746778	0.874245	1.11785	1.12438	1.09151
15.0724	0.62987	0.715762	0.806951	0.818775	0.912004	0.72535	0.911658	1.11844	1.10865	1.11218
15.0852	0.626748	0.689703	0.832543	0.806547	0.90836	0.672454	0.84022	1.07219	1.08429	1.10743
15.098	0.651044	0.705432	0.818921	0.828831	0.934838	0.671876	0.843993	1.06371	1.10312	1.08115
15.1109	0.634421	0.703	0.828112	0.818428	0.889866	0.697443	0.839049	1.04176	1.09693	1.08955
15.1237	0.634647	0.692486	0.808184	0.820143	0.91154	0.673519	0.849597	1.07006	1.07834	1.088
15.1365	0.627334	0.703553	0.810734	0.811907	0.885572	0.683738	0.841581	1.07238	1.11624	1.09038
15.1493	0.638264	0.716695	0.811085	0.816976	0.916807	0.683747	0.832896	1.07784	1.05882	1.01649
15.1621	0.637644	0.684634	0.803794	0.819483	0.898432	0.712497	0.890381	1.11584	1.13788	1.12163
15.1749	0.65384	0.699312	0.828774	0.824625	0.912871	0.641019	0.818683	1.09153	1.06531	1.08857
15.1878	0.637243	0.708848	0.818194	0.831137	0.89671	0.724222	0.912663	1.11631	1.07941	1.11388
15.2006	0.623918	0.673315	0.811605	0.821181	0.898926	0.694306	0.856772	1.05546	1.10993	1.07804
15.2134	0.650926	0.701418	0.80013	0.81542	0.895221	0.704765	0.857645	1.06011	1.08573	1.04197
15.2262	0.641619	0.682947	0.785229	0.801547	0.888381	0.655473	0.828169	1.03973	1.07352	1.02946
15.239	0.647835	0.693284	0.804474	0.808229	0.890033	0.643723	0.8103	1.07922	1.05323	1.00109
15.2518	0.646691	0.706474	0.811193	0.822475	0.908976	0.708945	0.846628	1.10508	1.05795	1.09541
15.2647	0.655817	0.715786	0.820842	0.81546	0.92654	0.662157	0.816724	1.02747	1.0582	1.04674
15.2775	0.655661	0.692083	0.804352	0.81929	0.890176	0.667211	0.848367	1.08415	1.08314	1.09243
15.2903	0.637342	0.703232	0.817362	0.836384	0.918098	0.647276	0.844053	1.07118	1.08498	1.02091
15.3031	0.661151	0.703357	0.831922	0.835592	0.905118	0.695258	0.846842	1.16507	1.15376	1.08987
15.3159	0.639376	0.712905	0.812315	0.839966	0.903608	0.66754	0.852051	1.07261	1.10146	1.10089
15.3287	0.646584	0.688431	0.822204	0.813921	0.921604	0.658021	0.847703	1.0497	1.0235	1.06415
15.3416	0.631628	0.68079	0.799445	0.808925	0.862504	0.67177	0.837321	1.0635	1.07537	1.08717
15.3544	0.644982	0.710521	0.827654	0.809482	0.922204	0.644577	0.822991	1.03834	1.05525	1.04618
15.3672	0.627969	0.674561	0.788265	0.791729	0.89911	0.682	0.859838	1.14692	1.13816	1.11436
15.38	0.652295	0.694964	0.823092	0.813879	0.928661	0.679788	0.832014	1.10584	1.10354	1.04725
15.3928	0.650134	0.666822	0.793178	0.804261	0.877292	0.658615	0.869821	1.10837	1.10359	1.08101
15.4056	0.643784	0.702718	0.809039	0.821292	0.902179	0.671844	0.824018	1.09417	1.04971	1.02666
15.4185	0.632229	0.69571	0.818631	0.805442	0.911915	0.680694	0.839684	1.07712	1.08166	1.07428
15.4313	0.650335	0.715248	0.795155	0.827679	0.92597	0.675649	0.836413	1.10411	1.06171	1.07657
15.4441	0.649716	0.686063	0.803946	0.816853	0.903757	0.68252	0.820549	1.04737	1.1033	1.02495
15.4569	0.649577	0.706947	0.786588	0.798432	0.88057	0.675144	0.819148	1.07557	1.05722	1.09988
15.4697	0.650264	0.692385	0.814298	0.790992	0.898333	0.686493	0.846533	1.09509	1.10382	1.10094
15.4825	0.631665	0.692572	0.802284	0.791562	0.909136	0.686499	0.841933	1.12967	1.10215	1.05591
15.4954	0.657471	0.715074	0.804145	0.833944	0.926726	0.653897	0.802924	1.03341	1.06731	1.08191
15.5082	0.63045	0.67757	0.805559	0.803126	0.874571	0.651432	0.823115	1.08293	1.10737	1.11682
15.521	0.631776	0.694266	0.789203	0.815794	0.890485	0.714214	0.866642	1.12596	1.1241	1.11005
15.5338	0.647983	0.713175	0.804001	0.818009	0.910831	0.676331	0.841151	1.04906	1.06721	1.06147
15.5466	0.627577	0.698653	0.78442	0.804578	0.880796	0.670652	0.883917	1.11601	1.12356	1.12502
15.5594	0.627838	0.684099	0.78595	0.818205	0.897397	0.668598	0.798112	1.04893	1.04723	1.06809
15.5723	0.623938	0.674643	0.796109	0.809433	0.886804	0.676228	0.834172	1.0348	1.02553	1.06873
15.5851	0.645352	0.714052	0.815719	0.820534	0.914837	0.679475	0.813335	1.08955	1.1065	1.07003
15.5979	0.655503	0.686992	0.809609	0.810535	0.89843	0.656352	0.837423	1.03461	1.07921	1.03394
15.6107	0.624098	0.688407	0.766029	0.791896	0.884792	0.649383	0.820057	1.10216	1.05062	1.0454
15.6235	0.62023	0.672484	0.776487	0.780051	0.853625	0.673787	0.811139	1.03001	1.07952	1.0155
15.6363	0.631219	0.685705	0.794165	0.798279	0.873761	0.662447	0.849893	1.1093	1.09329	1.06422
15.6492	0.636756	0.697916	0.82141	0.814136	0.912533	0.688278	0.862821	1.12066	1.0999	1.09612
15.662	0.641634	0.700095	0.819463	0.815799	0.894814	0.67356	0.817194	1.06003	1.0998	1.05677
15.6748	0.632019	0.682985	0.788308	0.791466	0.894634	0.679386	0.85196	1.11044	1.12645	1.10532
15.6876	0.623274	0.684051	0.803203	0.794249	0.860409	0.658134	0.790252	1.07088	1.07283	1.01958
15.7004	0.633039	0.700404	0.802371	0.799939	0.904319	0.647309	0.778226	1.0905	1.02235	1.05337
15.7132	0.633935	0.697309	0.796095	0.820708	0.904742	0.64673	0.80124	1.04385	1.0591	1.04882
15.7261	0.633004	0.704449	0.81601	0.827227	0.90144	0.664971	0.822783	1.08845	1.1393	1.05701
15.7389	0.634754	0.686564	0.783919	0.785069	0.873552	0.644412	0.815228	0.999831	1.04244	1.0167
15.7517	0.647752	0.698249	0.810723	0.79977	0.908595	0.6899	0.822342	1.11124	1.07948	1.12666
15.7645	0.6272	0.692023	0.784018	0.774961	0.887133	0.657195	0.781489	1.06438	1.08798	1.06128
15.7773	0.645335	0.697697	0.801659	0.822737	0.899493	0.644233	0.768839	1.08011	1.04428	1.04491
15.7901	0.633795	0.7004	0.802937	0.810852	0.911458	0.666915	0.818469	1.03774	1.08455	1.06839
15.803	0.656893	0.714638	0.816612	0.812105	0.94017	0.635247	0.793146	1.03423	1.06764	0.990844
15.8158	0.631436	0.676687	0.790992	0.809137	0.888365	0.655083	0.83646	1.07806	1.1053	1.07969
15.8286	0.636405	0.69056	0.805165	0.817057	0.893213	0.602666	0.793944	1.07068	1.07222	1.05414
15.8414	0.637615	0.690347	0.827061	0.807564	0.911083	0.656181	0.833916	1.13452	1.10417	1.07434
15.8542	0.606058	0.666729	0.771496	0.79161	0.872484	0.661486	0.85575	1.11541	1.08884	1.11532
15.867	0.627089	0.698776	0.785043	0.767647	0.876799	0.660099	0.817619	1.09148	1.13679	1.09684
15.8799	0.631928	0.691528	0.804473	0.807946	0.903795	0.648533	0.81037	1.10907	1.11824	1.04094
15.8927	0.6453	0.685984	0.813668	0.799572	0.895216	0.677779	0.807931	1.10206	1.09952	1.06765
15.9055	0.630287	0.70704	0.805383	0.808001	0.902982	0.680879	0.838803	1.04449	1.04725	1.04105
15.9183	0.620237	0.684243	0.783844	0.793663	0.885294	0.673426	0.854794	1.08429	1.07238	1.04181
15.9311	0.660106	0.712195	0.801234	0.835987	0.907663	0.67738	0.845989	1.0631	1.11402	1.03758
15.9439	0.635363	0.684886	0.792768	0.818171	0.909754	0.684644	0.851158	1.10726	1.11469	1.04609
15.9568	0.645055	0.695986	0.809636	0.798475	0.91521	0.650736	0.810274	1.10068	1.04936	1.03276
15.9696	0.645148	0.705673	0.81356	0.803865	0.909751	0.650468	0.827613	1.04423	1.05615	1.01299
15.9824	0.649929	0.694122	0.831377	0.822724	0.913847	0.663859	0.830624	1.07686	1.02146	1.04321
15.9952	0.620676	0.681871	0.782681	0.792798	0.896591	0.668612	0.819418	1.11674	1.06939	1.08878
16.008	0.611553	0.689608	0.777087	0.827272	0.90007	0.688797	0.835944	1.0848	1.09284	1.05521
16.0208	0.629137	0.692164	0.782834	0.816642	0.913392	0.660566	0.843992	1.06973	1.11339	1.0435
16.0337	0.638077	0.710828	0.838858	0.813927	0.905911	0.65227	0.819357	1.04118	1.10076	1.07773
16.0465	0.604128	0.683352	0.775754	0.783682	0.882993	0.638378	0.808193	1.07803	1.07074	1.09328
16.0593	0.627789	0.690307	0.791691	0.795444	0.889886	0.640574	0.815525	1.07762	1.10353	1.03284
16.0721	0.626907	0.69756	0.806788	0.808862	0.895996	0.67613	0.823539	1.06549	1.10308	1.04751
16.0849	0.650049	0.693614	0.809787	0.830413	0.899865	0.638603	0.856429	1.03815	1.06837	1.02693
16.0977	0.632453	0.69602	0.798372	0.803982	0.909245	0.656395	0.813298	1.08231	1.10039	1.0885
16.1106	0.617237	0.685665	0.812953	0.796184	0.883501	0.67704	0.844008	1.14684	1.15683	1.08154
16.1234	0.616968	0.685391	0.814572	0.815147	0.899225	0.666288	0.822495	1.09608	1.1013	1.05007
16.1362	0.63011	0.679479	0.787273	0.782893	0.883803	0.666673	0.847795	1.10076	1.15446	1.06972
16.149	0.642889	0.70871	0.81097	0.812134	0.90914	0.656619	0.810534	1.0324	1.07179	1.09115
16.1618	0.614581	0.68057	0.786283	0.796085	0.90054	0.683389	0.88322	1.11596	1.11698	1.11005
16.1746	0.625881	0.676235	0.801104	0.805182	0.897472	0.664509	0.826724	1.07503	1.08653	1.04688
16.1875	0.601734	0.674785	0.765816	0.774797	0.830539	0.681982	0.842645	1.10698	1.08921	1.082
16.2003	0.619422	0.677766	0.77685	0.786448	0.854959	0.680355	0.833414	1.11345	1.13097	1.13963
16.2131	0.619661	0.699601	0.798607	0.806131	0.869769	0.691311	0.857948	1.09694	1.08767	1.08347
16.2259	0.649756	0.697751	0.813905	0.806644	0.903687	0.67322	0.804279	1.05821	1.05425	1.05787
16.2387	0.602733	0.674991	0.77551	0.786527	0.883701	0.683821	0.81353	1.09895	1.10927	1.04636
16.2515	0.6208	0.687041	0.789228	0.775728	0.889962	0.637083	0.802778	1.05384	1.0829	1.05545
16.2644	0.630156	0.689697	0.809277	0.817001	0.906142	0.651153	0.820275	1.0471	1.06789	1.0149
16.2772	0.616712	0.671358	0.76689	0.774905	0.892509	0.680245	0.843387	1.10821	1.10357	1.10678
16.29	0.614727	0.685756	0.789781	0.782564	0.901077	0.677721	0.813468	1.06314	1.12339	1.08291
16.3028	0.614374	0.679023	0.783283	0.807271	0.894329	0.646801	0.797546	1.06302	1.08296	1.04394
16.3156	0.622884	0.693762	0.787339	0.812663	0.899952	0.684086	0.848368	1.14152	1.12151	1.16851
16.3284	0.61595	0.658866	0.784318	0.791631	0.875177	0.664759	0.836	1.06205	1.0776	1.07758
16.3413	0.614734	0.681632	0.800824	0.819779	0.893936	0.668235	0.836856	1.09341	1.11044	1.08679
16.3541	0.618995	0.68351	0.803721	0.799821	0.880139	0.643426	0.758869	1.07849	1.05979	1.05043
16.3669	0.621426	0.687837	0.778312	0.796441	0.899386	0.661265	0.836128	1.05592	1.09257	1.06088
16.3797	0.637419	0.685437	0.772629	0.822225	0.904577	0.695745	0.895592	1.15434	1.13072	1.10546
16.3925	0.606354	0.699672	0.782932	0.791707	0.902431	0.635288	0.822414	1.02385	1.0822	1.03641
16.4053	0.638854	0.682455	0.788883	0.804303	0.883033	0.624757	0.823887	1.05207	1.08731	1.07085
16.4182	0.628133	0.693434	0.783484	0.805098	0.92007	0.690982	0.84046	1.09898	1.05936	1.08786
16.431	0.632205	0.686204	0.785507	0.805016	0.875062	0.642239	0.816449	1.08515	1.09546	1.08624
16.4438	0.624757	0.682058	0.79294	0.792223	0.889313	0.650816	0.797266	1.0518	1.05622	1.08974
16.4566	0.637096	0.700849	0.793059	0.813721	0.908764	0.654452	0.819809	1.12547	1.0823	1.12615
16.4694	0.644638	0.693154	0.788095	0.81659	0.909329	0.650804	0.817677	1.09706	1.09502	1.10129
16.4822	0.665221	0.705182	0.817743	0.837631	0.924594	0.646884	0.83632	1.06721	1.0851	1.09761
16.4951	0.626041	0.699578	0.787956	0.796869	0.895451	0.66937	0.807356	1.0694	1.10258	1.09943
16.5079	0.653116	0.715622	0.802286	0.813034	0.924674	0.635892	0.808086	1.05825	1.13091	1.09223
16.5207	0.644966	0.689211	0.796688	0.801414	0.896648	0.683647	0.844461	1.12698	1.15615	1.09512
16.5335	0.621364	0.687995	0.799388	0.809164	0.889207	0.666675	0.820895	1.06838	1.14586	1.13926
16.5463	0.642905	0.696933	0.794919	0.815374	0.883611	0.642704	0.816756	1.05225	1.08676	1.0345
16.5591	0.6422	0.721663	0.823948	0.852121	0.940816	0.633119	0.825279	1.05677	1.04924	1.04432
16.572	0.628819	0.696387	0.785385	0.80234	0.896372	0.670684	0.854538	1.08543	1.08615	1.13822
16.5848	0.616519	0.679254	0.792883	0.803367	0.90099	0.673315	0.870202	1.14228	1.16138	1.12361
16.5976	0.641049	0.682852	0.793039	0.802875	0.888461	0.652276	0.855262	1.12787	1.14711	1.14714
16.6104	0.633905	0.69143	0.794339	0.805829	0.887204	0.646031	0.837656	1.05482	1.13504	1.08226
16.6232	0.626601	0.679078	0.807798	0.796331	0.89226	0.640555	0.822198	1.09886	1.07644	1.07838
16.636	0.624621	0.694899	0.787704	0.815498	0.915236	0.640516	0.81477	1.05649	1.08829	1.06014
16.6489	0.629883	0.684083	0.791601	0.826118	0.895516	0.677464	0.853102	1.03808	1.09891	1.05846
16.6617	0.62645	0.67898	0.791267	0.799564	0.883225	0.657202	0.845107	1.09732	1.05572	1.07699
16.6745	0.630509	0.701369	0.809552	0.82558	0.894725	0.686482	0.868439	1.05742	1.11297	1.0986
16.6873	0.628464	0.671877	0.780819	0.802831	0.870418	0.659729	0.812161	1.06719	1.07788	1.07037
16.7001	0.638255	0.693135	0.793411	0.801883	0.892209	0.64574	0.815714	1.04741	1.04086	1.00474
16.7129	0.638968	0.684805	0.795996	0.799445	0.89572	0.669486	0.850151	1.08536	1.10104	1.06231
16.7258	0.608815	0.679662	0.789354	0.797565	0.918838	0.646739	0.830913	1.11618	1.12807	1.10248
16.7386	0.615721	0.689784	0.806674	0.810786	0.887207	0.670441	0.862696	1.10044	1.09326	1.10933
16.7514	0.625229	0.696237	0.803622	0.809548	0.879622	0.678177	0.847762	1.1347	1.04853	1.13099
16.7642	0.631075	0.707343	0.805162	0.83482	0.905504	0.662508	0.833706	1.09921	1.10493	1.13842
16.777	0.600889	0.663614	0.773078	0.7743	0.854886	0.649281	0.819212	1.06524	1.08707	1.07759
16.7898	0.633239	0.698354	0.786922	0.802923	0.881721	0.638072	0.817183	1.06558	1.0756	1.07176
16.8027	0.633485	0.694585	0.810131	0.8304	0.919834	0.671593	0.861427	1.0958	1.12179	1.05718
16.8155	0.626201	0.691679	0.801451	0.805552	0.893533	0.644572	0.803177	1.09735	1.07581	1.03727
16.8283	0.635935	0.70205	0.814621	0.812288	0.91493	0.648798	0.805703	1.07387	1.07303	1.04073
16.8411	0.610949	0.680325	0.776541	0.790964	0.854926	0.670965	0.851825	1.10193	1.11597	1.08477
16.8539	0.633159	0.67959	0.784896	0.794283	0.86354	0.671643	0.820255	1.09488	1.06915	1.04851
16.8667	0.62855	0.695284	0.788688	0.816324	0.902704	0.652539	0.799845	1.05284	1.04129	1.00054
16.8796	0.616895	0.700692	0.791769	0.809591	0.899197	0.691539	0.824559	1.13447	1.06922	1.10791
16.8924	0.621471	0.683766	0.792821	0.798606	0.8903	0.653632	0.833866	1.04265	1.12525	1.06109
16.9052	0.62138	0.674177	0.79284	0.786272	0.889332	0.666589	0.807444	1.06352	1.09327	1.05112
16.918	0.631939	0.704743	0.792358	0.81236	0.896523	0.65037	0.829804	1.07874	1.13404	1.0593
16.9308	0.62049	0.700772	0.782433	0.793693	0.902256	0.680684	0.851991	1.11646	1.09343	1.09449
16.9436	0.621865	0.695261	0.810383	0.78933	0.886304	0.64795	0.831471	1.05706	1.0693	1.03492
16.9565	0.640364	0.683205	0.779193	0.79124	0.872145	0.661649	0.844555	1.10085	1.06938	1.10507
16.9693	0.62473	0.692058	0.807096	0.801281	0.908017	0.670173	0.873981	1.07363	1.10253	1.10162
16.9821	0.62157	0.699622	0.794441	0.81476	0.903024	0.656469	0.815677	1.10015	1.10199	1.08386
16.9949	0.627463	0.681117	0.796304	0.795281	0.88343	0.694385	0.847581	1.10311	1.1526	1.0813
17.0077	0.633526	0.692753	0.801376	0.833452	0.896832	0.682462	0.81566	1.05636	1.10873	1.09941
17.0205	0.643409	0.708107	0.825071	0.816096	0.914696	0.644591	0.844736	1.06977	1.03125	1.02934
17.0334	0.634522	0.689285	0.800951	0.810439	0.914438	0.630188	0.805117	1.03767	1.08874	1.05414
17.0462	0.640423	0.701144	0.794842	0.812903	0.888544	0.662884	0.833653	1.12055	1.10456	1.05321
17.059	0.635348	0.704013	0.809609	0.826703	0.910184	0.685199	0.836253	1.10992	1.07986	1.06679
17.0718	0.622672	0.677564	0.778659	0.809636	0.888689	0.68008	0.858598	1.03864	1.08124	1.06924
17.0846	0.632266	0.679067	0.784263	0.789239	0.86318	0.658512	0.834368	1.09105	1.11251	1.03324
17.0974	0.642429	0.721408	0.783274	0.812826	0.885246	0.648685	0.825986	1.07888	1.05818	0.98793
17.1103	0.630803	0.685552	0.804186	0.789101	0.896474	0.653614	0.805637	1.05636	1.04919	1.01643
17.1231	0.64056	0.710469	0.802458	0.814568	0.883972	0.677508	0.805088	1.06809	1.05745	1.014
17.1359	0.636365	0.725314	0.8192	0.820079	0.924955	0.685531	0.844857	1.08061	1.06286	1.10753
17.1487	0.632881	0.695718	0.789792	0.836722	0.918455	0.657425	0.796564	1.06577	1.08029	1.07321
17.1615	0.62089	0.682627	0.784369	0.804104	0.892674	0.647082	0.832697	1.12566	1.07095	1.0855
17.1743	0.629749	0.712755	0.806362	0.812294	0.894121	0.651538	0.835128	1.13505	1.14216	1.11169
17.1872	0.639058	0.706089	0.824515	0.826281	0.892292	0.64413	0.805961	1.07865	1.12765	1.10579
17.2	0.656358	0.725943	0.791111	0.819602	0.912671	0.653859	0.861271	1.14169	1.12304	1.06435
17.2128	0.635031	0.695384	0.813267	0.801133	0.906188	0.671168	0.843096	1.11333	1.13606	1.10351
17.2256	0.634694	0.707998	0.782003	0.811064	0.897048	0.672433	0.861904	1.11648	1.17266	1.17919
17.2384	0.618742	0.686464	0.7857	0.815792	0.888625	0.643705	0.806202	1.10148	1.10027	1.11879
17.2512	0.626556	0.691901	0.788959	0.791159	0.894218	0.637209	0.836189	1.12973	1.11124	1.12534
17.2641	0.637768	0.675411	0.807391	0.803645	0.901589	0.655152	0.823957	1.11794	1.07188	1.06607
17.2769	0.617015	0.689803	0.791948	0.805683	0.882904	0.630873	0.810239	1.09178	1.07546	1.06597
17.2897	0.650913	0.722521	0.812249	0.833269	0.916335	0.638279	0.840591	1.13377	1.10633	1.11741
17.3025	0.632607	0.695943	0.794579	0.817338	0.88668	0.64346	0.821643	1.07169	1.11669	1.11461
17.3153	0.620412	0.700191	0.805405	0.811071	0.901661	0.624669	0.789395	1.03519	1.06013	1.10879
17.3281	0.640096	0.702362	0.805955	0.801404	0.892476	0.637668	0.830653	1.05562	1.09511	1.08107
17.341	0.629497	0.700878	0.801246	0.805704	0.884751	0.632528	0.793247	1.03304	1.08726	1.04004
17.3538	0.628159	0.700961	0.815923	0.795645	0.893818	0.669795	0.840042	1.10627	1.11967	1.12432
17.3666	0.624208	0.688223	0.790902	0.790522	0.895513	0.672632	0.802071	1.09249	1.09435	1.07392
17.3794	0.648645	0.704901	0.802447	0.795866	0.894615	0.656868	0.822507	1.07349	1.08222	1.0672
17.3922	0.649433	0.714475	0.80552	0.80068	0.899034	0.658268	0.830738	1.10376	1.0769	1.05935
17.405	0.628883	0.679033	0.803603	0.802107	0.876384	0.676336	0.896273	1.16596	1.09936	1.12253
17.4179	0.634303	0.708263	0.801734	0.797441	0.903504	0.641257	0.812573	1.10747	1.10732	1.14229
17.4307	0.629398	0.696281	0.782981	0.78469	0.887084	0.649969	0.801039	1.0602	1.00723	1.10519
17.4435	0.634744	0.687136	0.797642	0.794502	0.868544	0.6288	0.85188	1.11946	1.10764	1.10106
17.4563	0.630856	0.691809	0.793377	0.790752	0.888964	0.648044	0.834654	1.11779	1.08925	1.11197
17.4691	0.628939	0.702052	0.797853	0.801546	0.898567	0.637542	0.816888	1.08145	1.06143	1.05992
17.4819	0.641859	0.702432	0.829158	0.813283	0.897916	0.652502	0.842123	1.08578	1.12024	1.12283
17.4948	0.635271	0.696848	0.802167	0.801833	0.884597	0.649054	0.786809	1.11176	1.08987	1.11213
17.5076	0.650785	0.692051	0.794066	0.803928	0.908677	0.677836	0.838503	1.07472	1.12015	1.08316
17.5204	0.622322	0.685082	0.809692	0.802015	0.913681	0.652168	0.801192	1.06696	1.04874	1.03185
17.5332	0.621112	0.709882	0.801933	0.792958	0.89116	0.661263	0.897963	1.13386	1.12552	1.08596
17.546	0.622409	0.6989	0.78435	0.788156	0.878389	0.691406	0.866525	1.13681	1.1042	1.17097
17.5588	0.624767	0.686707	0.78935	0.80384	0.899022	0.651625	0.859263	1.03927	1.07632	1.07211
17.5717	0.65278	0.729894	0.828431	0.820385	0.917086	0.661561	0.825212	1.11406	1.08383	1.04528
17.5845	0.633754	0.689482	0.784137	0.783264	0.885349	0.673425	0.865548	1.08283	1.07076	1.0538
17.5973	0.645335	0.70063	0.812546	0.830365	0.900117	0.668174	0.843013	1.06054	1.06832	1.09137
17.6101	0.638995	0.719968	0.80351	0.826676	0.915081	0.650846	0.880632	1.07724	1.05904	1.09399
17.6229	0.621129	0.693277	0.799363	0.809486	0.909643	0.660226	0.825442	1.05601	1.02283	1.06673
17.6357	0.641333	0.687277	0.791539	0.798144	0.886356	0.696557	0.855856	1.07202	1.14717	1.09831
17.6486	0.651156	0.704769	0.809783	0.795838	0.893715	0.666766	0.836004	1.05331	1.05567	1.06266
17.6614	0.627135	0.694364	0.799434	0.774586	0.863337	0.655634	0.852349	1.11638	1.09514	1.0239
17.6742	0.620361	0.681733	0.794695	0.761236	0.865933	0.654806	0.827271	1.08929	1.07715	1.08692
17.687	0.641848	0.700486	0.808479	0.803126	0.896653	0.696633	0.899236	1.12446	1.11529	1.13897
17.6998	0.620168	0.691169	0.802857	0.801679	0.898243	0.656985	0.829338	1.08819	1.08833	1.11259
17.7126	0.61095	0.674039	0.787024	0.786072	0.872373	0.657629	0.862659	1.10324	1.12422	1.09927
17.7255	0.633358	0.696749	0.79969	0.808111	0.901048	0.680656	0.854534	1.12528	1.10902	1.06941
17.7383	0.628867	0.715638	0.805867	0.806837	0.898189	0.62184	0.792041	1.0267	1.03515	1.03502
17.7511	0.636062	0.673023	0.799107	0.789781	0.877973	0.641875	0.796692	1.03327	1.06287	1.03965
17.7639	0.618451	0.687803	0.797826	0.795311	0.884121	0.671311	0.830822	1.12633	1.1225	1.073
17.7767	0.629812	0.710496	0.793607	0.7905	0.894034	0.659422	0.846986	1.13843	1.14182	1.15795
17.7895	0.630488	0.695312	0.802383	0.793099	0.898027	0.628038	0.813248	1.06739	1.03311	1.04424
17.8024	0.65116	0.695954	0.804624	0.797512	0.910342	0.679027	0.866862	1.15944	1.17761	1.10643
17.8152	0.626267	0.699715	0.779686	0.797318	0.879179	0.644338	0.808274	1.05595	1.10678	1.06664
17.828	0.638343	0.683268	0.78758	0.795896	0.902362	0.653616	0.868762	1.15968	1.08964	1.11837
17.8408	0.636683	0.69871	0.790328	0.804073	0.89371	0.679142	0.842045	1.11008	1.10445	1.05371
17.8536	0.614157	0.696588	0.794568	0.778276	0.888342	0.659386	0.829793	1.10753	1.18551	1.09506
17.8664	0.605481	0.667634	0.77295	0.779108	0.882617	0.642331	0.844505	1.10275	1.10495	1.12086
17.8793	0.631549	0.707007	0.780904	0.798839	0.880422	0.652856	0.828652	1.10888	1.09191	1.14235
17.8921	0.653319	0.7185	0.817283	0.824872	0.948117	0.639478	0.816536	1.10706	1.0539	1.12247
17.9049	0.628529	0.714209	0.801453	0.793885	0.915732	0.657975	0.814213	1.0765	1.07359	1.06201
17.9177	0.643187	0.698713	0.801663	0.811488	0.897954	0.659	0.833522	1.11059	1.11834	1.05826
17.9305	0.62712	0.696876	0.817327	0.799724	0.912347	0.60194	0.794668	1.07178	1.09057	1.04737
17.9433	0.628227	0.690358	0.789992	0.801805	0.903437	0.646845	0.817146	1.07316	1.08804	1.06008
17.9562	0.626561	0.687824	0.7905	0.779571	0.913358	0.683547	0.839905	1.12353	1.18074	1.13804
17.969	0.625497	0.693124	0.790909	0.794017	0.883251	0.643182	0.817321	1.07543	1.1087	1.04199
17.9818	0.613743	0.690771	0.798971	0.790879	0.915411	0.657031	0.830681	1.14035	1.11265	1.06246
17.9946	0.640857	0.686591	0.784957	0.815147	0.891766	0.652959	0.811905	1.05861	1.0959	1.06803
18.0074	0.635512	0.695176	0.806521	0.822046	0.913462	0.67324	0.81007	1.06202	1.11218	0.996637
18.0202	0.642587	0.715573	0.811465	0.804928	0.90106	0.642846	0.794413	1.07364	1.07225	1.05089
18.0331	0.627914	0.703101	0.794115	0.788642	0.901487	0.694301	0.804782	1.0585	1.02134	1.009
18.0459	0.624107	0.699905	0.782968	0.809699	0.89532	0.657884	0.809413	1.09737	1.07579	1.0342
18.0587	0.626581	0.704705	0.767527	0.789205	0.884731	0.645286	0.858969	1.09587	1.11565	1.09553
18.0715	0.627675	0.694051	0.776831	0.792738	0.879451	0.626458	0.782454	1.03026	1.05564	1.05837
18.0843	0.627618	0.689371	0.791508	0.804949	0.91082	0.66458	0.808086	1.11182	1.0159	1.02902
18.0971	0.624393	0.689115	0.771736	0.796652	0.884427	0.690914	0.860686	1.12561	1.10313	1.07728
18.11	0.627698	0.683112	0.798436	0.787146	0.880609	0.702943	0.858625	1.10472	1.09924	1.09176
18.1228	0.601394	0.668107	0.765505	0.768037	0.865926	0.680058	0.825358	1.0723	1.11668	1.0312
18.1356	0.624266	0.699694	0.787691	0.790924	0.887609	0.666676	0.833333	1.03761	1.06983	1.08367
18.1484	0.639663	0.697191	0.807357	0.825338	0.905986	0.667964	0.840888	1.1079	1.06355	1.06737
18.1612	0.620584	0.68507	0.777794	0.791882	0.894097	0.62052	0.838474	1.1167	1.12142	1.10688
18.174	0.615033	0.664983	0.770409	0.780789	0.869417	0.654712	0.839781	1.07663	1.07768	1.06463
18.1869	0.639328	0.704109	0.806085	0.806334	0.903044	0.667974	0.836932	1.11802	1.07197	1.09251
18.1997	0.618501	0.687619	0.779583	0.777179	0.874894	0.704221	0.867846	1.10687	1.14942	1.08111
18.2125	0.643568	0.696218	0.794637	0.794165	0.887132	0.654811	0.830251	1.05388	1.1026	1.07959
18.2253	0.623513	0.693858	0.783003	0.796558	0.901313	0.661504	0.801615	1.09373	1.04872	1.02713
18.2381	0.615114	0.687502	0.782782	0.780215	0.879135	0.652907	0.811971	1.08046	1.10001	1.01359
18.2509	0.632457	0.688292	0.813495	0.810123	0.895962	0.661693	0.848414	1.06531	1.08875	1.03381
18.2638	0.611777	0.688524	0.768404	0.778842	0.87681	0.649024	0.791979	1.05227	1.04918	1.04532
18.2766	0.646127	0.682876	0.78108	0.807045	0.87204	0.668382	0.835392	1.12745	1.11553	1.06194
18.2894	0.627243	0.695997	0.791305	0.796243	0.890555	0.664845	0.815949	1.17594	1.16187	1.1422
18.3022	0.633257	0.666902	0.789876	0.787514	0.887992	0.640002	0.839768	1.05687	1.09966	1.11656
18.315	0.61477	0.691154	0.779606	0.80526	0.907117	0.645324	0.794189	1.04242	1.11137	1.02801
18.3278	0.601985	0.689742	0.77821	0.794024	0.88991	0.677057	0.837114	1.09748	1.06076	1.09573
18.3407	0.616108	0.688032	0.76679	0.790904	0.900145	0.683925	0.815606	1.07141	1.0665	1.02653
18.3535	0.617331	0.678555	0.779522	0.800413	0.884891	0.64079	0.770194	1.02884	0.998424	1.00555
18.3663	0.609829	0.681591	0.764306	0.789715	0.894052	0.678528	0.801984	1.05329	1.03245	1.03455
18.3791	0.631413	0.695745	0.795883	0.811776	0.89238	0.680703	0.839593	1.06169	1.05906	1.0468
18.3919	0.63083	0.706515	0.765682	0.792119	0.897668	0.635072	0.779746	1.03664	1.00243	0.945553
18.4047	0.620918	0.672627	0.787303	0.798375	0.892904	0.651427	0.829072	1.13421	1.0906	1.03338
18.4176	0.630576	0.694482	0.799383	0.79728	0.920415	0.691717	0.853212	1.11329	1.12645	1.13066
18.4304	0.643316	0.705334	0.810207	0.821527	0.896931	0.637519	0.788013	1.08125	1.1057	1.08729
18.4432	0.629629	0.70371	0.807802	0.811783	0.899173	0.680875	0.858778	1.14728	1.13118	1.13762
18.456	0.616169	0.679166	0.792782	0.78795	0.902495	0.658307	0.833534	1.0986	1.07125	1.06159
18.4688	0.625502	0.697151	0.784798	0.805663	0.919457	0.702248	0.886389	1.1334	1.11447	1.11391
18.4816	0.625504	0.680746	0.799935	0.801594	0.910016	0.678471	0.820783	1.05584	1.1308	1.01159
18.4945	0.649795	0.702594	0.793488	0.813447	0.919533	0.694176	0.884049	1.12186	1.09802	1.09758
18.5073	0.639831	0.693929	0.809834	0.793726	0.899935	0.692027	0.841124	1.08673	1.06911	1.09557
18.5201	0.621719	0.694889	0.771352	0.800711	0.903778	0.699362	0.839744	1.08764	1.01889	1.07568
18.5329	0.603956	0.658188	0.770157	0.772266	0.853046	0.676467	0.836683	1.07367	1.06392	1.05321
18.5457	0.619604	0.68207	0.782128	0.789713	0.893992	0.65201	0.834276	1.06689	1.10302	1.07744
18.5585	0.628265	0.6772	0.79339	0.80338	0.899932	0.679631	0.831996	1.12048	1.11662	1.06551
18.5714	0.641985	0.700289	0.80208	0.814816	0.899767	0.662358	0.853306	1.10112	1.1125	1.11895
18.5842	0.623308	0.689536	0.771941	0.771998	0.884755	0.632549	0.825911	1.11437	1.15851	1.11614
18.597	0.6042	0.661385	0.764972	0.771919	0.885374	0.640232	0.807345	1.06643	1.08837	1.04714
18.6098	0.648029	0.679017	0.782314	0.800462	0.877502	0.659715	0.802026	1.06583	1.07395	1.03736
18.6226	0.628207	0.675276	0.78187	0.796668	0.878735	0.680588	0.844683	1.08259	1.07365	1.08879
18.6354	0.629675	0.702036	0.79006	0.80887	0.893454	0.694682	0.831931	1.06673	1.11561	1.08793
18.6483	0.629489	0.676806	0.793392	0.804481	0.887949	0.648788	0.823051	1.0647	1.06794	1.02765
18.6611	0.636019	0.722911	0.801854	0.816541	0.907494	0.694345	0.862965	1.09202	1.12368	1.08178
18.6739	0.642943	0.707372	0.800966	0.828552	0.907503	0.666414	0.781669	1.071	1.06447	1.03003
18.6867	0.636112	0.693026	0.793473	0.794228	0.879133	0.669009	0.80834	1.07148	1.07066	1.0477
18.6995	0.634812	0.70843	0.796973	0.821305	0.922098	0.685549	0.831531	1.0621	1.11706	1.06596
18.7123	0.620531	0.692816	0.795095	0.793844	0.896791	0.680556	0.834379	1.10235	1.08304	1.04769
18.7252	0.618831	0.709056	0.7906	0.803127	0.901007	0.694367	0.837514	1.03934	1.08688	1.06329
18.738	0.630873	0.699667	0.814525	0.82039	0.913841	0.674575	0.829118	1.09243	1.08354	1.08097
18.7508	0.607123	0.677106	0.787367	0.799945	0.886279	0.662121	0.850227	1.10708	1.13795	1.09503
18.7636	0.605209	0.669713	0.779549	0.790019	0.889215	0.654133	0.8687	1.16615	1.12205	1.16216
18.7764	0.645205	0.70052	0.805145	0.811613	0.89971	0.625189	0.8363	1.10597	1.07072	1.08374
18.7892	0.597608	0.667373	0.783755	0.781205	0.880609	0.634121	0.786265	1.1108	1.05096	1.06166
18.8021	0.631165	0.689716	0.784294	0.805816	0.874911	0.680292	0.875057	1.09969	1.11299	1.08484
18.8149	0.630875	0.687915	0.79718	0.814147	0.91279	0.669909	0.833004	1.08128	1.03582	1.02094
18.8277	0.6336	0.688565	0.79255	0.804992	0.88523	0.683442	0.839369	1.10849	1.04443	1.09206
18.8405	0.634967	0.700277	0.796842	0.788029	0.897656	0.674549	0.876145	1.12425	1.12312	1.06733
18.8533	0.621134	0.703844	0.795655	0.788485	0.891554	0.672462	0.808202	1.07362	1.08611	1.12156
18.8661	0.608334	0.692481	0.77755	0.809244	0.901836	0.660554	0.796675	1.01384	1.06993	1.00022
18.879	0.615732	0.685479	0.787221	0.797387	0.891495	0.676445	0.822991	1.07466	1.0497	1.04239
18.8918	0.630967	0.683761	0.801753	0.79859	0.906183	0.657392	0.787226	1.03413	1.0906	1.02072
18.9046	0.635719	0.707606	0.811324	0.822541	0.93045	0.648644	0.826127	1.09985	1.10369	1.12158
18.9174	0.621234	0.681128	0.777866	0.786913	0.884812	0.637875	0.835722	1.14689	1.16322	1.13785
18.9302	0.635396	0.699399	0.799552	0.794121	0.905348	0.635586	0.798054	1.05971	1.12604	1.08633
18.943	0.642537	0.674929	0.796105	0.807481	0.904963	0.654612	0.82828	1.03822	1.06764	1.03718
18.9559	0.627583	0.671174	0.791219	0.808725	0.879957	0.674899	0.819473	1.03629	1.09213	1.04051
18.9687	0.612421	0.686032	0.777109	0.779006	0.868761	0.662473	0.778493	1.03822	1.09439	0.995612
18.9815	0.622958	0.682206	0.773773	0.793745	0.886212	0.7167	0.834809	1.14071	1.17165	1.08669
18.9943	0.629801	0.68965	0.785678	0.794061	0.892774	0.66856	0.802499	1.031	1.06204	1.04296
19.0071	0.637713	0.683345	0.799189	0.806099	0.894544	0.668911	0.845528	1.08093	1.05945	1.0428
19.0199	0.619821	0.689976	0.798037	0.79197	0.904045	0.686324	0.850525	1.05243	1.08686	1.08375
19.0328	0.61492	0.681302	0.786735	0.785206	0.885755	0.676375	0.855349	1.08974	1.06242	1.07245
19.0456	0.635374	0.688359	0.796888	0.807241	0.921619	0.666149	0.816015	1.10193	1.07743	1.16526
19.0584	0.627842	0.696055	0.796465	0.796826	0.888815	0.667405	0.831015	1.12702	1.12479	1.12288
19.0712	0.62346	0.689316	0.791884	0.790405	0.887323	0.642766	0.827864	1.09414	1.14199	1.07795
19.084	0.625187	0.701721	0.801012	0.796767	0.915019	0.632935	0.856437	1.12847	1.0792	1.14499
19.0968	0.67007	0.733952	0.811445	0.829172	0.907356	0.588852	0.792436	0.999285	1.03661	1.00025
19.1097	0.617032	0.714663	0.811407	0.819513	0.924298	0.669156	0.823817	1.11875	1.08332	1.06974
19.1225	0.598311	0.672813	0.789113	0.780505	0.855697	0.664148	0.838473	1.09406	1.07291	1.04373
19.1353	0.613458	0.683742	0.770077	0.792059	0.893346	0.696729	0.837254	1.11167	1.07389	1.06546
19.1481	0.627542	0.69156	0.788379	0.820817	0.91122	0.640381	0.806778	1.05526	1.07696	1.02056
19.1609	0.616085	0.700984	0.792862	0.781394	0.901447	0.693147	0.810365	1.08351	1.10031	1.05068
19.1737	0.632284	0.680679	0.808028	0.821847	0.911915	0.673436	0.81796	1.02806	1.06389	1.05911
19.1866	0.6126	0.690366	0.816104	0.813845	0.9185	0.706676	0.836671	1.09659	1.11741	1.07819
19.1994	0.599057	0.662835	0.757223	0.773903	0.876693	0.647661	0.821413	1.11618	1.19142	1.20547
19.2122	0.617439	0.662526	0.758255	0.7688	0.864428	0.631874	0.834606	1.03629	1.07755	1.06333
19.225	0.638087	0.676506	0.802282	0.812807	0.905747	0.665772	0.787036	1.03881	1.05061	1.09903
19.2378	0.625953	0.694125	0.803477	0.816003	0.903847	0.708455	0.831183	1.12182	1.0655	1.06899
19.2506	0.630867	0.686658	0.800541	0.820339	0.895657	0.649567	0.816599	1.08091	1.09134	1.08497
19.2635	0.604956	0.681836	0.784216	0.799731	0.898446	0.679215	0.874516	1.13017	1.1315	1.09534
19.2763	0.598409	0.67819	0.774704	0.76915	0.879021	0.670742	0.815355	1.11621	1.09008	1.07761
19.2891	0.602006	0.660903	0.751402	0.771751	0.883376	0.646106	0.845605	1.11185	1.10465	1.1037
19.3019	0.615239	0.689384	0.79453	0.798177	0.891423	0.630916	0.842713	1.16058	1.1412	1.14269
19.3147	0.607978	0.684257	0.796905	0.815998	0.882614	0.638334	0.830801	1.11416	1.09695	1.03381
19.3275	0.625462	0.684249	0.788481	0.814065	0.907739	0.681358	0.83383	1.12537	1.07117	1.09704
19.3404	0.641373	0.701229	0.819712	0.817707	0.919095	0.640802	0.851413	1.04703	1.07421	1.01855
19.3532	0.605509	0.683914	0.779788	0.803179	0.900516	0.65821	0.805049	1.05217	1.06895	1.03085
19.366	0.62475	0.684655	0.790981	0.815275	0.893523	0.667492	0.828657	1.10174	1.10089	1.05272
19.3788	0.619779	0.693404	0.80093	0.809865	0.918528	0.641316	0.796635	1.01679	1.05498	1.04771
19.3916	0.614613	0.671686	0.763702	0.791688	0.889213	0.640154	0.786822	1.0751	1.03319	0.979576
19.4044	0.636608	0.680726	0.805353	0.805789	0.90973	0.649215	0.845968	1.14515	1.14132	1.1044
19.4173	0.625885	0.683409	0.789121	0.792419	0.904678	0.642368	0.811958	1.12805	1.1265	1.1129
19.4301	0.610048	0.680497	0.776144	0.79414	0.904331	0.64097	0.836595	1.08809	1.14935	1.09872
19.4429	0.634793	0.693248	0.801136	0.801437	0.917472	0.667702	0.795928	1.10849	1.08629	1.08965
19.4557	0.624758	0.688704	0.803981	0.806758	0.909407	0.647754	0.827268	1.07559	1.04391	1.0619
19.4685	0.627167	0.691139	0.797408	0.812287	0.878401	0.659864	0.82906	1.03264	1.02328	1.00753
19.4813	0.619291	0.685042	0.788885	0.780848	0.888576	0.682789	0.847467	1.07508	1.04446	1.10838
19.4942	0.635616	0.696048	0.796609	0.798572	0.903102	0.634037	0.767263	1.02115	1.01573	1.02114
19.507	0.62176	0.688362	0.814469	0.819197	0.904212	0.638075	0.841391	1.11752	1.12133	1.18364
19.5198	0.616206	0.691683	0.799757	0.806053	0.903407	0.668929	0.867321	1.09031	1.15408	1.14247
19.5326	0.622085	0.668014	0.787073	0.790091	0.889795	0.629728	0.779706	1.08356	1.09274	1.06544
19.5454	0.614613	0.660989	0.780844	0.782287	0.885153	0.72529	0.907226	1.13008	1.05592	0.994828
19.5582	0.615342	0.696855	0.779871	0.790829	0.873575	0.630313	0.8036	1.16453	1.09199	1.13852
19.5711	0.611136	0.685044	0.799677	0.810058	0.884591	0.641376	0.821736	1.1685	1.15033	1.14928
19.5839	0.625974	0.698462	0.780329	0.783336	0.876159	0.700519	0.868635	1.12279	1.09723	1.03753
19.5967	0.631567	0.702526	0.796216	0.796935	0.903627	0.707309	0.832146	1.10587	1.09367	1.10077
19.6095	0.634083	0.711915	0.797721	0.807783	0.911763	0.664832	0.796979	1.07484	1.06723	1.05426
19.6223	0.621529	0.697639	0.818191	0.812314	0.91539	0.675372	0.808474	1.08531	1.13116	1.06803
19.6351	0.633309	0.69626	0.75913	0.790715	0.913218	0.653573	0.798713	1.13633	1.16424	1.14153
19.648	0.64839	0.707734	0.804649	0.83438	0.924803	0.618352	0.814906	1.04026	1.05246	1.00709
19.6608	0.630486	0.715283	0.78876	0.811171	0.881607	0.64386	0.871623	1.07596	1.11125	1.06265
19.6736	0.631104	0.703306	0.821826	0.808357	0.904169	0.650852	0.804426	1.07236	1.1079	1.07138
19.6864	0.619109	0.685046	0.802082	0.786918	0.904533	0.686846	0.849802	1.08305	1.12144	1.14416
19.6992	0.622881	0.688357	0.789899	0.803343	0.901215	0.638504	0.855543	1.05246	1.03047	1.09094
19.712	0.610624	0.693285	0.778303	0.791845	0.876618	0.604527	0.806638	1.09029	1.12595	1.12906
19.7249	0.625534	0.715858	0.806415	0.828659	0.934496	0.616062	0.789864	1.03568	1.08754	1.02708
19.7377	0.61268	0.673603	0.788368	0.79439	0.894495	0.636785	0.803827	1.06865	1.0332	1.03343
19.7505	0.631013	0.690174	0.780509	0.79923	0.879634	0.671279	0.827924	1.07388	1.11574	1.06579
19.7633	0.616309	0.663619	0.770248	0.782485	0.874026	0.664182	0.800954	1.05462	1.05716	1.07943
19.7761	0.635791	0.700052	0.7855	0.783813	0.902585	0.653928	0.784538	1.02433	1.05041	1.0367
19.7889	0.628772	0.695518	0.792525	0.799962	0.904807	0.629112	0.841744	1.11777	1.15504	1.1646
19.8018	0.600643	0.669077	0.790029	0.790164	0.865632	0.641231	0.802877	1.12452	1.09457	1.11388
19.8146	0.615382	0.696337	0.803624	0.795838	0.890917	0.676366	0.840529	1.12903	1.1393	1.09695
19.8274	0.603657	0.673788	0.812118	0.789696	0.873796	0.627126	0.775049	1.03177	1.03617	1.04428
19.8402	0.627598	0.701032	0.808191	0.801135	0.929302	0.649729	0.818067	1.05604	1.04103	1.04572
19.853	0.601128	0.678209	0.779026	0.78314	0.876853	0.697641	0.848076	1.0876	1.17135	1.10924
19.8658	0.623595	0.697038	0.804413	0.794585	0.91874	0.616509	0.8	1.01415	1.01373	1.0279
19.8787	0.640869	0.691919	0.809845	0.812854	0.899366	0.625739	0.815959	1.09089	1.16116	1.06091
19.8915	0.637851	0.682534	0.784987	0.790635	0.896661	0.616182	0.798987	1.05945	1.08847	1.07327
19.9043	0.626388	0.687798	0.788101	0.796931	0.884725	0.646966	0.823863	1.06487	1.08568	1.04928
19.9171	0.626381	0.698134	0.803721	0.793374	0.897023	0.704692	0.824696	1.09188	1.1012	1.0651
19.9299	0.636683	0.688952	0.798408	0.815249	0.886937	0.677188	0.831631	1.04978	1.09733	1.07338
19.9427	0.637027	0.694816	0.785801	0.805274	0.902898	0.642077	0.82114	1.01307	1.00695	1.01645
19.9556	0.620193	0.680648	0.7839	0.764937	0.902393	0.672139	0.815022	1.08598	1.0646	1.06775
19.9684	0.63086	0.682622	0.789088	0.796101	0.906947	0.677213	0.83674	1.10121	1.11008	1.10224
19.9812	0.624234	0.682791	0.800025	0.803506	0.905059	0.677702	0.835733	1.13721	1.15238	1.09785
19.994	0.643981	0.679839	0.811303	0.810587	0.919583	0.631068	0.795423	1.06867	1.09572	1.12236
20.0068	0.604141	0.66284	0.775867	0.771908	0.895794	0.626131	0.825307	1.06768	1.08868	1.09414
20.0196	0.605087	0.669276	0.789249	0.80009	0.875859	0.669967	0.825373	1.10211	1.05204	1.09638
20.0325	0.624531	0.69847	0.791839	0.792821	0.905118	0.652964	0.83057	1.03041	1.0641	1.01864
