# Supplementary material for: Rostro-caudal different energy metabolism leading to differences in degeneration in spinal cord injury
Source: Brain Commun. 2021 Mar 28;3(2):fcab058. doi: 10.1093/braincomms/fcab058 (PMC8066884; doi:10.1093/braincomms/fcab058)
Supplement: fcab058_Supplementary_Data [file fcab058_supplementary_data.zip › Data Fig3,4.xlsx]

## Sheet: Figure 3,4
Group	Asparagine	Aspartic acid	Glutamic acid	Guanosine monophosphate	Adenosine monophosphate	4-Aminobutyric acid	Hypoxanthine	Inosine	Adenosine	2-Ketoglutaric acid	Malic acid	Isocitric acid	Pyruvic acid	Lactic acid	Citric acid	Aconitic acid	Succinic acid	Fumaric acid	ATP	GTP	CTP	ADP	AMP
ND	20231	2101307	18609361	317228	13211007	784597	173675	1772853	8554518	34382	12758	14355	836	208006	10622	7683	15718	689	82295	13505	2667	114172	1333792
ND	17231	1591127	17499287	237659	10678931	616993	113426	1008682	6270171	38465	16072	11392	323	180876	16499	8030	9595	253	91307	14338	2750	97745	1003883
ND	17076	1870973	17796855	266768	12008372	694537	116570	1186453	4772730	40336	16960	14944	389	158035	11249	7310	12014	1824	81577	17870	1694	96706	954183
ND	5876	901887	6922402	45489	2275491	263181	19192	194184	904835	48156	3692	1914	470	52500	3245	5508	2262	325	129490	11643	1894	110474	441080
R	13982	973730	7521328	108352	2151578	1265072	430194	3575590	5767564	9859	6403	4156	524	136064	7683	8735	6951	74	19566	4390	389	29025	278512
R	20441	1587106	17305933	291587	9290339	1168128	357587	2992244	11135377	18189	11617	6909	605	259524	11748	5227	19809	259	61921	13477	1278	103186	1140389
R	12131	1158434	13710661	167145	3682540	1275820	434221	4004810	10259231	19583	11907	7988	135	160100	10519	8368	9824	261	39509	11698	2501	53449	496417
R	13503	1228905	14094018	197991	5283729	1188766	428872	3552478	9044754	38452	11403	17420	311	177521	9934	7210	11830	987	46300	8169	3194	48989	621522
R	13002	853968	9716752	131084	3988561	706117	185667	1569784	6134883	37016	7691	5110	307	110060	6682	7995	3794	261	25905	8363	1833	35351	421622
C	12682	856368	5279083	88740	1967247	955086	247659	2059367	3639719	5308	5929	3393	1198	122185	4093	13738	5352	253	112812	13282	1167	111791	1093443
C	16134	2155741	18667618	454165	14872814	1808379	581284	4302010	16895030	12914	24510	22085	1110	426207	27347	6873	31479	1675	83905	17730	1097	101161	1626907
C	19442	1591516	15859875	221000	5596356	1354593	429446	3509699	12641104	26307	14764	12717	301	199895	14584	6203	7364	126	52511	11170	3750	78245	779749
C	21203	1933487	18685759	546937	18925010	1591783	487376	4103251	15263871	21742	25615	42931	530	380726	38396	6700	31081	1666	97893	20733	3059	144216	2070220
C	24633	1609952	18219043	420029	17092665	986667	200298	1740789	6596000	38374	16910	18568	850	281639	20874	5655	15098	1209	142682	20010	3401	160741	1593579
